# Supplementary material for: Profiling the colonic mucosal response to fecal microbiota transplantation identifies a role for GBP5 in colitis in humans and mice
Source: Nat Commun. 2024 Mar 26;15:2645. doi: 10.1038/s41467-024-46983-5 (PMC10965925; doi:10.1038/s41467-024-46983-5)
Supplement: Supplementary file 4 — Supplementary Data 1-9 [file 41467_2024_46983_MOESM4_ESM.xlsx]

## Sheet: SData 1
Supplementary Data 1
Total number of reads per sample.
Sample	Reads
FMT5	81874121		Average	7.92356e+07
FMT6	56189675		Standard deviation	1.37421e+07
FMT7	81504402		Standard Error	1.7741e+06
FMT27	92230018
FMT28	84329644
FMT32	47319266
FMT33	79025383
FMT34	79964935
FMT35	82052791
FMT36	62612394
FMT40	84846690
FMT41	88033556
FMT42	84541308
FMT43	70345691
FMT44	72296951
FMT54	81945940
FMT55	95405711
FMT56	55224081
FMT57	67966133
FMT63	76834868
FMT64	97854498
FMT70	54319455
FMT71	82421461
FMT72	71460311
FMT73	76123649
FMT74	58313526
FMT75	87948315
FMT76	87452537
FMT79	89367608
FMT80	55614767
FMT81	87767444
FMT84	81525026
FMT85	79191743
FMT86	58760287
FMT87	93483387
FMT88	79235318
FMT105	85979633
FMT106	48642481
FMT107	90613851
FMT108	90351406
FMT109	87592657
FMT113	76742291
FMT114	82774692
FMT115	86239105
FMT116	78187057
FMT119	66888113
FMT120	83241239
FMT135	88908841
FMT136	89026601
FMT139	65617890
FMT140	84100582
FMT144	102051230
FMT145	84179100
FMT146	89328615
FMT147	60189411
FMT151	96144340
FMT152	104808089
FMT153	91952341
FMT156	57453991
FMT157	97739977

## Sheet: Sdata 2
Supplementary Data 2
Differentially expressed genes following FMT (Tx8 vs Tx0; Q<0.1) as identified by DESeq2. P-values were corrected for false discovery rate (q-value) using the Benjamini-Hochberg method.
ID	Base mean	Log2 Fold Change	LFC SE	Stat	P-value	Q-value
ENSG00000177076	83.991	2.19507	0.353535	6.20892	5.33501e-10	1.1036e-05
ENSG00000165449	103.325	2.30282	0.402762	5.71757	1.08058e-08	0.000111764
ENSG00000165548	26.0503	2.44622	0.460322	5.31416	1.07153e-07	0.000738854
ENSG00000215284	17.382	-1.13812	0.225684	-5.04298	4.5834e-07	0.00237031
ENSG00000085563	426.168	1.38546	0.282445	4.90522	9.33224e-07	0.00386094
ENSG00000168268	98.5513	-0.762937	0.156724	-4.86803	1.12718e-06	0.00388615
ENSG00000100055	446.714	-0.980922	0.204294	-4.80151	1.57471e-06	0.00465348
ENSG00000118777	171.017	1.93279	0.406203	4.7582	1.95326e-06	0.00505065
ENSG00000198879	461.425	-0.81832	0.174966	-4.67702	2.91069e-06	0.00669007
ENSG00000206561	39.7814	-0.837367	0.183915	-4.55301	5.28839e-06	0.0109396
ENSG00000242534	109.705	-1.68932	0.376512	-4.48678	7.23087e-06	0.013598
ENSG00000103942	50.6101	-0.952006	0.215844	-4.41062	1.03076e-05	0.0177686
ENSG00000174145	29.1105	3.02906	0.693917	4.36517	1.27024e-05	0.0202125
ENSG00000100453	25.3858	-1.65925	0.383904	-4.32203	1.546e-05	0.0228433
ENSG00000161010	279.699	-0.705055	0.164196	-4.29399	1.75491e-05	0.0242013
ENSG00000250539	57.5729	-0.852148	0.199989	-4.26096	2.03547e-05	0.0263161
ENSG00000203859	5.8708	3.20068	0.755452	4.23678	2.26752e-05	0.0266379
ENSG00000249896	2.38746	-1.78233	0.421173	-4.23184	2.3179e-05	0.0266379
ENSG00000197635	154.701	1.1532	0.273339	4.21892	2.45474e-05	0.0267257
ENSG00000205358	6.6576	2.5451	0.605773	4.20142	2.6525e-05	0.0274348
ENSG00000240671	148.181	-1.86705	0.44729	-4.17414	2.9911e-05	0.0289149
ENSG00000153789	5.61554	-2.3953	0.574713	-4.16783	3.07516e-05	0.0289149
ENSG00000124882	77.8054	2.15366	0.522564	4.12134	3.7667e-05	0.0316704
ENSG00000165269	29.6663	1.84359	0.44819	4.11342	3.89837e-05	0.0316704
ENSG00000150667	33.6283	1.84963	0.449787	4.11223	3.91855e-05	0.0316704
ENSG00000170004	2210.67	-0.624749	0.152059	-4.1086	3.98062e-05	0.0316704
ENSG00000122121	49.3192	2.05926	0.5035	4.0899	4.31557e-05	0.0330636
ENSG00000117592	1109.94	0.782598	0.192361	4.06837	4.73426e-05	0.0345714
ENSG00000185684	260.458	-0.472518	0.116445	-4.05786	4.95235e-05	0.0345714
ENSG00000110696	1362.68	-0.378897	0.0936383	-4.04639	5.20129e-05	0.0345714
ENSG00000079482	234.017	0.731783	0.181138	4.03993	5.34676e-05	0.0345714
ENSG00000160179	313.045	0.706701	0.175465	4.02759	5.63508e-05	0.0345714
ENSG00000276491	1509.57	-1.93154	0.480394	-4.02073	5.8018e-05	0.0345714
ENSG00000205364	9.46178	2.18302	0.543026	4.0201	5.81735e-05	0.0345714
ENSG00000160191	420.56	1.37853	0.343207	4.01662	5.90396e-05	0.0345714
ENSG00000124171	200.44	1.10178	0.274974	4.00684	6.15362e-05	0.0345714
ENSG00000241635	13.2441	2.0873	0.521084	4.00569	6.18361e-05	0.0345714
ENSG00000137265	1018.7	-0.968224	0.242216	-3.99735	6.40543e-05	0.0348691
ENSG00000241351	5593.09	-1.69937	0.426453	-3.9849	6.75073e-05	0.0355869
ENSG00000169126	5.63147	1.9448	0.489037	3.97679	6.98514e-05	0.0355869
ENSG00000131791	246.017	0.601237	0.151489	3.96885	7.22216e-05	0.0355869
ENSG00000169213	75.4501	1.42649	0.359432	3.96874	7.22543e-05	0.0355869
ENSG00000106038	6.9661	2.58503	0.652868	3.9595	7.51071e-05	0.0361318
ENSG00000111266	492.491	0.540589	0.136989	3.94621	7.93985e-05	0.0373281
ENSG00000120725	183.386	-0.531088	0.135035	-3.93296	8.39076e-05	0.0384802
ENSG00000168575	323.296	0.800873	0.204032	3.92524	8.66438e-05	0.0384802
ENSG00000244437	3841.19	-1.54004	0.392562	-3.92306	8.74296e-05	0.0384802
ENSG00000129667	193.914	-0.809959	0.207159	-3.90984	9.23577e-05	0.0393889
ENSG00000257727	220.202	-0.382563	0.098005	-3.90351	9.48078e-05	0.0393889
ENSG00000178573	920.122	-1.01643	0.260457	-3.90249	9.52067e-05	0.0393889
ENSG00000259823	428.87	1.76689	0.45396	3.89217	9.93528e-05	0.0402684
ENSG00000112818	697.309	1.6976	0.436667	3.88763	0.000101226	0.0402684
ENSG00000198189	535.491	0.634373	0.164142	3.86479	0.000111186	0.0414274
ENSG00000156298	116.149	0.981029	0.253987	3.86252	0.000112222	0.0414274
ENSG00000178301	9.87729	1.46106	0.378349	3.86167	0.000112616	0.0414274
ENSG00000183166	2.22762	3.32652	0.862064	3.85878	0.000113953	0.0414274
ENSG00000049759	1256.55	1.14393	0.296642	3.85629	0.000115122	0.0414274
ENSG00000174992	1510.04	1.99325	0.517177	3.8541	0.000116155	0.0414274
ENSG00000152256	850.35	-0.708394	0.184039	-3.84915	0.000118526	0.0415566
ENSG00000227300	6.44985	-3.19178	0.834627	-3.8242	0.000131199	0.0452329
ENSG00000100365	213.979	-0.758019	0.19867	-3.81548	0.000135921	0.0459321
ENSG00000243290	1281.21	-1.59065	0.417282	-3.81193	0.000137884	0.0459321
ENSG00000239305	539.087	0.860784	0.2261	3.8071	0.000140603	0.0459321
ENSG00000149218	511.436	0.782051	0.205864	3.79888	0.000145353	0.0459321
ENSG00000162298	722.23	-0.598131	0.157455	-3.79875	0.000145428	0.0459321
ENSG00000211892	1278.67	-1.78644	0.470594	-3.79613	0.000146974	0.0459321
ENSG00000186081	2.7699	-2.31696	0.612018	-3.78577	0.000153233	0.0459321
ENSG00000235333	19.327	-7.94181	2.10077	-3.78043	0.000156558	0.0459321
ENSG00000147174	112.61	-0.535914	0.141788	-3.77969	0.000157024	0.0459321
ENSG00000276146	18.1152	-1.52713	0.404102	-3.77908	0.000157409	0.0459321
ENSG00000182271	147.988	2.17275	0.575	3.7787	0.000157651	0.0459321
ENSG00000167476	6.89474	-1.63182	0.433386	-3.76528	0.000166365	0.0477977
ENSG00000188175	80.3824	1.57632	0.419883	3.75419	0.000173902	0.0492786
ENSG00000100219	3614.74	-0.951303	0.253819	-3.74796	0.000178281	0.0494483
ENSG00000141431	20.6379	1.37297	0.366462	3.74655	0.000179282	0.0494483
ENSG00000169715	63.9492	1.33454	0.35742	3.7338	0.00018861	0.0513366
ENSG00000176148	199.858	0.452438	0.122002	3.70846	0.000208523	0.055242
ENSG00000230006	1035.13	-1.05074	0.283427	-3.70727	0.000209502	0.055242
ENSG00000179674	315.991	1.28228	0.346855	3.69689	0.00021826	0.055242
ENSG00000156050	60.3367	0.522921	0.141588	3.69327	0.000221393	0.055242
ENSG00000211598	3419.52	-1.37948	0.373644	-3.69196	0.000222533	0.055242
ENSG00000138759	139.281	1.29396	0.350674	3.68992	0.000224324	0.055242
ENSG00000117425	272.296	-1.55055	0.420311	-3.68906	0.000225085	0.055242
ENSG00000134321	229.836	0.993996	0.269594	3.68701	0.000226901	0.055242
ENSG00000135956	549.826	0.63405	0.171989	3.68658	0.00022729	0.055242
ENSG00000240864	629.312	-1.5444	0.419227	-3.68393	0.000229663	0.055242
ENSG00000108819	486.592	-0.676129	0.183958	-3.67545	0.000237428	0.0564534
ENSG00000048471	845.04	-0.606636	0.16548	-3.66593	0.000246445	0.0579313
ENSG00000178031	131.175	1.1016	0.301416	3.65474	0.000257438	0.0588759
ENSG00000242076	3167.46	-1.48746	0.407042	-3.65432	0.000257861	0.0588759
ENSG00000184731	126.191	1.35998	0.372511	3.65084	0.000261382	0.0588759
ENSG00000124749	26.7794	1.34648	0.368861	3.65038	0.000261848	0.0588759
ENSG00000105982	9.37938	1.10464	0.302919	3.64665	0.00026568	0.0589326
ENSG00000134531	1425.74	1.377	0.377819	3.64461	0.000267798	0.0589326
ENSG00000236829	14.5033	-1.18009	0.32455	-3.63606	0.000276835	0.0592092
ENSG00000198944	43.366	1.24537	0.342524	3.63585	0.000277069	0.0592092
ENSG00000092421	632.451	1.16771	0.321212	3.63531	0.000277642	0.0592092
ENSG00000165072	45.2081	1.69991	0.47019	3.61537	0.000299913	0.0630771
ENSG00000142185	112.272	-0.882293	0.244175	-3.61336	0.000302249	0.0630771
ENSG00000127334	1336.61	0.581368	0.161035	3.61019	0.000305969	0.0630771
ENSG00000253958	92.8613	2.36009	0.654331	3.60687	0.000309914	0.0630771
ENSG00000117385	171.083	-0.619464	0.172006	-3.60141	0.0003165	0.0630771
ENSG00000069849	748.624	0.902744	0.250687	3.60109	0.000316891	0.0630771
ENSG00000211640	312.357	-1.50429	0.417753	-3.6009	0.000317124	0.0630771
ENSG00000184470	65.8884	-0.47921	0.133586	-3.58729	0.000334132	0.0658273
ENSG00000173581	28.4097	-0.934544	0.260872	-3.58238	0.000340475	0.0662222
ENSG00000052795	809.724	0.896927	0.250482	3.5808	0.00034254	0.0662222
ENSG00000091106	36.8386	-0.81567	0.228639	-3.56749	0.000360413	0.0685447
ENSG00000151689	202.564	0.764768	0.214405	3.56694	0.00036118	0.0685447
ENSG00000174514	124.892	1.21199	0.340877	3.55551	0.000377241	0.0694141
ENSG00000165661	238.979	-0.694002	0.195546	-3.54904	0.000386639	0.0694141
ENSG00000211935	931.226	-1.73989	0.490251	-3.54898	0.000386733	0.0694141
ENSG00000169220	93.2015	-0.839846	0.236697	-3.54818	0.000387896	0.0694141
ENSG00000121690	22.0207	0.873731	0.246291	3.54756	0.000388823	0.0694141
ENSG00000282716	1546.92	-1.56617	0.441584	-3.54671	0.000390073	0.0694141
ENSG00000211662	1199.74	-1.49489	0.421573	-3.54597	0.000391165	0.0694141
ENSG00000105270	68.7316	-1.03879	0.293031	-3.545	0.000392606	0.0694141
ENSG00000100427	4.59906	-1.71002	0.483599	-3.53602	0.000406199	0.0697183
ENSG00000196116	344.632	0.500671	0.141669	3.53409	0.000409181	0.0697183
ENSG00000135932	1339.66	0.402019	0.113759	3.53394	0.00040941	0.0697183
ENSG00000104756	477.42	0.408516	0.115627	3.53305	0.000410802	0.0697183
ENSG00000197273	438.043	1.93954	0.549009	3.5328	0.000411178	0.0697183
ENSG00000042445	492.405	0.958685	0.271902	3.52585	0.000422126	0.0709927
ENSG00000162545	349.77	1.16942	0.332186	3.52038	0.00043093	0.0718888
ENSG00000114529	269.368	1.28231	0.364752	3.51558	0.000438799	0.0719002
ENSG00000117115	590.521	1.432	0.407398	3.51499	0.000439774	0.0719002
ENSG00000143367	225.375	1.17418	0.33422	3.51318	0.000442776	0.0719002
ENSG00000211632	128.958	-1.54833	0.441267	-3.50883	0.000450091	0.0719002
ENSG00000099958	150.741	-1.20079	0.34231	-3.5079	0.000451652	0.0719002
ENSG00000211625	336.178	-1.48272	0.422694	-3.50779	0.000451853	0.0719002
ENSG00000134285	365.456	-0.964167	0.275164	-3.50397	0.000458382	0.0723824
ENSG00000274712	68.796	-1.13545	0.324384	-3.50033	0.000464683	0.0728214
ENSG00000159658	1466.52	0.269112	0.077066	3.49197	0.000479478	0.0742176
ENSG00000117868	938.862	0.385946	0.110547	3.49125	0.000480767	0.0742176
ENSG00000148339	313.336	0.992925	0.284965	3.48437	0.000493292	0.0743826
ENSG00000251546	6132.42	-1.37278	0.394084	-3.48347	0.000494955	0.0743826
ENSG00000105486	319.548	-0.581605	0.167014	-3.48237	0.00049699	0.0743826
ENSG00000076258	60.9473	0.669938	0.192446	3.48118	0.000499216	0.0743826
ENSG00000017483	65.4267	-0.835873	0.240389	-3.47717	0.00050673	0.0743826
ENSG00000145390	1608.66	1.05903	0.304688	3.47579	0.000509351	0.0743826
ENSG00000059377	173.168	-0.538265	0.154887	-3.4752	0.000510468	0.0743826
ENSG00000137501	2436.76	1.16514	0.335281	3.47513	0.000510603	0.0743826
ENSG00000124357	478.806	-0.510219	0.146966	-3.47169	0.000517189	0.0748152
ENSG00000135476	147.484	-0.85719	0.247506	-3.46331	0.000533581	0.0760598
ENSG00000243466	5410.75	-1.41917	0.409916	-3.4621	0.00053598	0.0760598
ENSG00000166670	45.3419	-1.71094	0.494729	-3.45833	0.000543544	0.0760598
ENSG00000184719	31.7748	0.616178	0.178206	3.45766	0.000544886	0.0760598
ENSG00000121940	453.093	-0.344897	0.0997799	-3.45658	0.000547079	0.0760598
ENSG00000211970	1861.45	-1.61224	0.466479	-3.4562	0.000547854	0.0760598
ENSG00000133703	877.182	0.449913	0.130339	3.45186	0.000556735	0.0767774
ENSG00000065491	165.264	0.469541	0.136124	3.44936	0.000561918	0.0769769
ENSG00000154153	352.97	1.10281	0.319889	3.44747	0.000565856	0.0769769
ENSG00000119862	184.489	0.938897	0.272689	3.4431	0.000575083	0.0769769
ENSG00000175445	46.2441	-1.07565	0.312499	-3.44207	0.000577272	0.0769769
ENSG00000116985	59.5282	1.00818	0.293051	3.4403	0.000581069	0.0769769
ENSG00000188818	58.1975	1.24133	0.361119	3.43745	0.000587216	0.0769769
ENSG00000185728	941.383	0.328847	0.0957276	3.43523	0.000592044	0.0769769
ENSG00000143590	29.0242	1.15427	0.336057	3.43474	0.000593128	0.0769769
ENSG00000172594	277.895	0.986437	0.287359	3.43277	0.000597445	0.0769769
ENSG00000211967	505.962	-1.46214	0.426001	-3.43225	0.000598603	0.0769769
ENSG00000169660	100.84	-0.52234	0.152196	-3.43201	0.000599115	0.0769769
ENSG00000224373	2786.31	-1.38763	0.405896	-3.41868	0.000629246	0.0788016
ENSG00000119899	220.314	0.88946	0.260358	3.4163	0.000634782	0.0788016
ENSG00000130270	18.0095	-0.852556	0.249569	-3.41612	0.000635211	0.0788016
ENSG00000011478	52.4171	-0.729011	0.213494	-3.41467	0.000638583	0.0788016
ENSG00000156804	561.03	0.956795	0.280369	3.41262	0.000643415	0.0788016
ENSG00000091181	17.5084	-1.62485	0.476216	-3.41201	0.000644851	0.0788016
ENSG00000160868	8.34708	2.33401	0.684283	3.41089	0.000647507	0.0788016
ENSG00000006652	480.076	0.850231	0.249292	3.41058	0.000648242	0.0788016
ENSG00000226015	31.5604	1.35873	0.398396	3.41049	0.000648463	0.0788016
ENSG00000008294	1591.8	0.455737	0.133676	3.40925	0.00065141	0.0788016
ENSG00000136933	92.2909	-0.366129	0.107461	-3.40708	0.000656616	0.0789695
ENSG00000181826	326.086	0.634961	0.186538	3.40393	0.000664241	0.0791223
ENSG00000198815	594.427	0.390814	0.114861	3.40251	0.000667696	0.0791223
ENSG00000104067	539.632	1.11504	0.327861	3.40096	0.000671489	0.0791223
ENSG00000101680	47.3596	1.35953	0.39994	3.39933	0.000675516	0.0791223
ENSG00000152969	21.5416	-1.00419	0.295624	-3.39685	0.000681674	0.0791223
ENSG00000166822	402.208	0.35485	0.104514	3.39523	0.000685718	0.0791223
ENSG00000106348	144.4	-0.486585	0.143483	-3.39124	0.000695772	0.0791223
ENSG00000165322	735.883	0.413072	0.12184	3.39027	0.000698229	0.0791223
ENSG00000197279	88.8104	1.04441	0.308337	3.38723	0.000706018	0.0791223
ENSG00000259660	280.086	-0.807519	0.238409	-3.38712	0.000706316	0.0791223
ENSG00000138463	158.759	1.02171	0.301703	3.38648	0.000707966	0.0791223
ENSG00000183508	1968.46	-0.78058	0.230556	-3.38565	0.000710105	0.0791223
ENSG00000145780	676.089	0.601605	0.177759	3.38439	0.000713374	0.0791223
ENSG00000013561	375.104	0.245368	0.0725191	3.38349	0.000715703	0.0791223
ENSG00000132879	135.831	-0.83315	0.246247	-3.38339	0.000715972	0.0791223
ENSG00000185950	202.478	0.791749	0.234093	3.3822	0.000719085	0.0791223
ENSG00000100852	1694.09	0.468153	0.138522	3.37964	0.000725805	0.0794392
ENSG00000181374	15.0404	-1.7749	0.525427	-3.37802	0.000730102	0.0794574
ENSG00000073050	170.606	-0.377608	0.11187	-3.37542	0.000737033	0.0794574
ENSG00000180011	301.914	0.391148	0.115945	3.37355	0.000742056	0.0794574
ENSG00000144057	44.3163	1.96477	0.582438	3.37336	0.000742572	0.0794574
ENSG00000205755	4.92983	-1.35433	0.401594	-3.37239	0.000745177	0.0794574
ENSG00000178935	124.451	0.495052	0.146905	3.36988	0.000752014	0.0797752
ENSG00000067113	194.243	0.682304	0.202695	3.36617	0.000762197	0.0801076
ENSG00000169908	537.389	1.10277	0.327629	3.36592	0.000762893	0.0801076
ENSG00000075142	945.455	0.782297	0.232575	3.36364	0.00076922	0.0801897
ENSG00000273962	17.601	-3.04954	0.906832	-3.36285	0.000771427	0.0801897
ENSG00000254708	16.0568	1.20599	0.358957	3.35971	0.000780244	0.0806209
ENSG00000233836	111.655	0.817778	0.243487	3.3586	0.000783371	0.0806209
ENSG00000137558	116.146	1.52309	0.453983	3.35496	0.000793763	0.0809459
ENSG00000125354	1502.31	-0.878925	0.262006	-3.3546	0.000794802	0.0809459
ENSG00000115109	251.748	0.539072	0.160757	3.35334	0.000798415	0.0809459
ENSG00000164951	453.711	0.785457	0.234322	3.35204	0.000802181	0.0809459
ENSG00000271615	3.6408	-1.75029	0.522602	-3.34918	0.000810497	0.0810865
ENSG00000163395	8.64501	2.0567	0.614146	3.34887	0.000811414	0.0810865
ENSG00000124939	5.4309	2.10133	0.627961	3.34627	0.000819066	0.0814577
ENSG00000154134	32.5509	-0.924486	0.276677	-3.34139	0.000833592	0.0823319
ENSG00000282281	2633.37	-1.43711	0.430187	-3.34065	0.000835816	0.0823319
ENSG00000174827	50.6389	1.90284	0.570448	3.3357	0.000850861	0.0830878
ENSG00000102804	1376.65	0.707875	0.212226	3.33548	0.000851523	0.0830878
ENSG00000162819	620.779	0.305064	0.0916594	3.32823	0.000873984	0.084879
ENSG00000113621	367.286	-0.537546	0.161712	-3.32408	0.000887098	0.0852509
ENSG00000124786	229.072	0.388102	0.116771	3.32361	0.000888597	0.0852509
ENSG00000132958	8.94794	-1.23388	0.371301	-3.32312	0.000890176	0.0852509
ENSG00000146070	201.558	-0.765494	0.230483	-3.32126	0.000896133	0.0854258
ENSG00000288431	1.29051	-2.26892	0.684256	-3.31589	0.000913519	0.0861241
ENSG00000137673	30.3158	-1.29735	0.391386	-3.31475	0.000917242	0.0861241
ENSG00000158717	77.6916	-0.814165	0.245737	-3.31315	0.000922499	0.0861241
ENSG00000109670	1169.28	-0.574293	0.173343	-3.31303	0.000922899	0.0861241
ENSG00000187097	607.222	0.871856	0.263195	3.31258	0.000924384	0.0861241
ENSG00000117595	601.844	1.04798	0.316493	3.31123	0.000928871	0.0861241
ENSG00000186470	846.908	-0.457719	0.138279	-3.31011	0.000932601	0.0861241
ENSG00000166046	237.189	0.47526	0.14386	3.30363	0.000954416	0.087724
ENSG00000148634	1510.59	0.748309	0.226679	3.30118	0.000962779	0.087724
ENSG00000135269	759.895	0.385422	0.116753	3.30117	0.000962839	0.087724
ENSG00000134318	1725.08	0.514961	0.156055	3.29986	0.000967328	0.087724
ENSG00000102471	341.027	0.728063	0.220708	3.29876	0.00097113	0.087724
ENSG00000160710	3202.52	-0.260529	0.079034	-3.29642	0.000979271	0.0880748
ENSG00000162949	153.389	1.37641	0.417763	3.2947	0.000985252	0.0882291
ENSG00000170476	438.209	-1.05134	0.319565	-3.28989	0.00100226	0.089365
ENSG00000133742	998.357	1.84059	0.559685	3.28863	0.00100677	0.0893821
ENSG00000244116	3597.04	-1.31759	0.400809	-3.28733	0.00101141	0.0894104
ENSG00000133069	19.2963	-0.872322	0.265469	-3.28596	0.00101635	0.0894645
ENSG00000165476	463.51	0.53281	0.162277	3.28334	0.00102583	0.0899168
ENSG00000131323	569.078	-0.414723	0.126428	-3.28031	0.00103692	0.0905055
ENSG00000211949	6535.88	-1.22716	0.374307	-3.27848	0.00104367	0.0907117
ENSG00000187741	337.296	-0.648208	0.198018	-3.27348	0.00106232	0.0914417
ENSG00000108592	458.061	-0.4565	0.139481	-3.27284	0.00106472	0.0914417
ENSG00000101544	281.605	0.3807	0.116358	3.27181	0.00106861	0.0914417
ENSG00000184313	121.932	1.16408	0.355824	3.27151	0.00106975	0.0914417
ENSG00000280852	4.6669	-3.05207	0.933975	-3.26783	0.00108375	0.0922574
ENSG00000082146	174.809	0.537104	0.164448	3.26611	0.00109037	0.0924398
ENSG00000072864	474.648	-0.541457	0.165894	-3.26386	0.00109905	0.0927304
ENSG00000157600	477.018	0.637089	0.195252	3.26291	0.00110276	0.0927304
ENSG00000138744	240.009	0.698679	0.214374	3.25916	0.00111744	0.0931521
ENSG00000111801	568.821	-0.537171	0.164918	-3.2572	0.00112515	0.0931521
ENSG00000170509	4.49073	0.885579	0.272012	3.25567	0.00113126	0.0931521
ENSG00000166619	474.264	0.525043	0.161284	3.25539	0.00113238	0.0931521
ENSG00000172782	2.0638	2.94388	0.904366	3.25519	0.00113316	0.0931521
ENSG00000174032	170.52	-0.470619	0.144593	-3.25478	0.00113479	0.0931521
ENSG00000214814	635.118	1.3715	0.42176	3.25185	0.00114657	0.0937472
ENSG00000254046	1.19211	-1.97034	0.606393	-3.24928	0.00115698	0.093967
ENSG00000119508	59.5596	1.04586	0.321909	3.24894	0.00115835	0.093967
ENSG00000131437	196.447	-0.473235	0.145711	-3.24777	0.00116315	0.0939878
ENSG00000181350	167.046	0.884968	0.272955	3.24217	0.00118623	0.0954289
ENSG00000130958	239.648	0.711451	0.219501	3.24122	0.00119021	0.0954289
ENSG00000211965	721.993	-1.40064	0.432343	-3.23964	0.00119681	0.0955276
ENSG00000114541	423.686	0.580551	0.179303	3.23782	0.00120448	0.0955276
ENSG00000117528	586.892	0.48024	0.148359	3.23701	0.0012079	0.0955276
ENSG00000006831	621.929	0.554917	0.171487	3.23592	0.00121252	0.0955276
ENSG00000169764	2000.34	0.809338	0.250163	3.23524	0.0012154	0.0955276
ENSG00000136943	15.3459	1.58752	0.49083	3.23436	0.00121915	0.0955276
ENSG00000115310	871.645	0.451955	0.139833	3.2321	0.00122882	0.0958943
ENSG00000224041	147.357	-1.53954	0.476657	-3.22986	0.00123849	0.0958943
ENSG00000111215	15.4361	-1.09555	0.339224	-3.22956	0.0012398	0.0958943
ENSG00000128594	23.2663	-1.31962	0.408682	-3.22897	0.00124237	0.0958943
ENSG00000123352	330.381	-0.524814	0.162643	-3.22678	0.00125193	0.0961499
ENSG00000168060	44.4527	0.965705	0.299343	3.22608	0.00125498	0.0961499
ENSG00000086062	776.599	0.742014	0.230138	3.22421	0.00126321	0.0964236
ENSG00000138669	20.8373	1.13052	0.350912	3.22167	0.00127444	0.0966195
ENSG00000236670	47.8557	-0.651903	0.202359	-3.22152	0.00127512	0.0966195
ENSG00000023697	200.984	0.377166	0.117207	3.21795	0.0012911	0.097473
ENSG00000166311	169.111	0.812187	0.252728	3.21369	0.00131043	0.098573
ENSG00000037280	82.5742	-0.937235	0.291759	-3.21236	0.00131648	0.098669

## Sheet: SData 3
Supplementary Data 3
Differentially expressed genes following placebo (P8 vs Tx0; Q<0.1) as identified by DESeq2. P-values were corrected for false discovery rate (q-value) using the Benjamini-Hochberg method.
ID	Base mean	Log2 Fold Change	LFC SE	Stat	P-value	Q-value
ENSG00000118777	388.307	-4.11047	0.783296	-5.24766	1.54e-07	0.00484782
ENSG00000133742	1038.1	-4.54279	0.883374	-5.14255	2.71e-07	0.00484782
ENSG00000166825	1466.25	-4.50491	0.933792	-4.82432	1.4e-06	0.0167507

## Sheet: SData 4
Supplementary Data 4
Differentially expressed genes in responders following FMT (Tx8Y vs Tx0Y; Q<0.1) using an unpaired analysis. Transcripts not concordant with the paired analysis (Q<0.1) were highlighted in red. Genes were identified by DESeq2 and p-values were corrected for false discovery rate (q-value) using the Benjamini-Hochberg method.
ID	Base mean	Log2 Fold Change	LFC SE	Stat	P-value	Q-value
ENSG00000270066	37.7969	-25.3906	2.94098	-8.6334	5.95546e-18	1.45962e-13
ENSG00000198879	377.961	-1.19155	0.210439	-5.66222	1.49431e-08	0.000163752
ENSG00000240498	117.732	1.80981	0.322511	5.61162	2.00439e-08	0.000163752
ENSG00000085563	364.053	1.68757	0.332122	5.08118	3.75091e-07	0.00229827
ENSG00000224958	4.60389	2.84661	0.576937	4.93401	8.05586e-07	0.00342414
ENSG00000237513	50.0389	-1.74981	0.355202	-4.92624	8.38256e-07	0.00342414
ENSG00000177076	47.3821	1.87104	0.384874	4.86143	1.16541e-06	0.00346265
ENSG00000165072	51.3242	2.56243	0.528175	4.85148	1.22545e-06	0.00346265
ENSG00000165548	25.3782	2.54322	0.525009	4.84415	1.27153e-06	0.00346265
ENSG00000184809	92.1081	2.41859	0.503942	4.79934	1.59187e-06	0.00390151
ENSG00000178445	24.597	-1.93389	0.405062	-4.77431	1.8032e-06	0.0040177
ENSG00000283496	5.35941	-5.67246	1.19566	-4.74423	2.09304e-06	0.00427486
ENSG00000203859	8.62206	3.41626	0.72734	4.69692	2.64107e-06	0.00497924
ENSG00000157551	16.2766	-2.93955	0.643599	-4.56735	4.9392e-06	0.00864678
ENSG00000188175	72.9201	2.18184	0.48684	4.48164	7.40707e-06	0.0114024
ENSG00000205755	4.26258	-2.80446	0.627623	-4.46838	7.88141e-06	0.0114024
ENSG00000179981	167.702	0.460397	0.103118	4.46477	8.01558e-06	0.0114024
ENSG00000130477	36.6768	-1.77409	0.398189	-4.45539	8.37423e-06	0.0114024
ENSG00000137265	760.892	-1.25267	0.284104	-4.4092	1.03755e-05	0.0126496
ENSG00000124882	84.5524	2.92976	0.665306	4.40362	1.06458e-05	0.0126496
ENSG00000287626	12.0363	-2.80674	0.637934	-4.39973	1.08386e-05	0.0126496
ENSG00000103942	37.2997	-1.05229	0.240886	-4.3684	1.25158e-05	0.0135595
ENSG00000101680	38.7857	1.84938	0.423704	4.36479	1.27247e-05	0.0135595
ENSG00000176641	342.187	1.57014	0.363849	4.31536	1.59344e-05	0.015967
ENSG00000250073	5.57267	2.18863	0.507742	4.31052	1.62869e-05	0.015967
ENSG00000168268	81.675	-1.05066	0.245654	-4.277	1.89428e-05	0.0176145
ENSG00000184731	117.128	1.9323	0.452355	4.27163	1.94047e-05	0.0176145
ENSG00000162949	157.76	1.87639	0.441697	4.24813	2.15558e-05	0.0188682
ENSG00000260912	27.808	1.60281	0.378138	4.2387	2.24821e-05	0.0190005
ENSG00000049759	1057.7	1.41557	0.335106	4.22423	2.39762e-05	0.0195878
ENSG00000100055	364.768	-1.1193	0.266197	-4.20476	2.61356e-05	0.0206632
ENSG00000215284	12.2765	-1.42496	0.340249	-4.18799	2.81433e-05	0.0215551
ENSG00000205364	11.6228	2.56883	0.616437	4.16723	3.08328e-05	0.0228994
ENSG00000133863	13.1535	-5.31554	1.29004	-4.12044	3.78153e-05	0.0262072
ENSG00000154330	178.042	1.58839	0.385581	4.11947	3.79742e-05	0.0262072
ENSG00000104415	61.8071	-1.31668	0.320323	-4.11047	3.94853e-05	0.0262072
ENSG00000116194	39.0429	2.50597	0.610418	4.10533	4.03735e-05	0.0262072
ENSG00000169213	59.5694	1.97797	0.482452	4.09984	4.1344e-05	0.0262072
ENSG00000165449	58.116	1.80264	0.440735	4.09009	4.31212e-05	0.0262072
ENSG00000228325	6.91055	-3.33013	0.815016	-4.08598	4.38919e-05	0.0262072
ENSG00000137501	1960.43	1.53395	0.375827	4.08154	4.47384e-05	0.0262072
ENSG00000144730	28.6079	1.78727	0.437987	4.08065	4.49101e-05	0.0262072
ENSG00000134827	13.8205	-3.81561	0.942522	-4.0483	5.15908e-05	0.0294056
ENSG00000168447	168.697	1.6718	0.415321	4.02531	5.68999e-05	0.0316945
ENSG00000242580	3.65663	-3.17794	0.792115	-4.01196	6.02156e-05	0.0327961
ENSG00000166546	3.99591	-3.1344	0.785839	-3.9886	6.64649e-05	0.0347303
ENSG00000092421	519.862	1.55122	0.38896	3.98811	6.6601e-05	0.0347303
ENSG00000204065	1.71386	3.24047	0.816397	3.96923	7.2106e-05	0.0361833
ENSG00000278233	9176.26	-2.53975	0.640559	-3.96489	7.34302e-05	0.0361833
ENSG00000137673	22.8722	-2.27999	0.575226	-3.96364	7.38164e-05	0.0361833
ENSG00000178031	121.71	1.43995	0.365494	3.93973	8.15717e-05	0.0375762
ENSG00000178301	9.82613	2.3865	0.606763	3.93317	8.38337e-05	0.0375762
ENSG00000069849	554.079	1.03984	0.264513	3.93115	8.45411e-05	0.0375762
ENSG00000231826	11.903	-2.78276	0.708047	-3.93018	8.48806e-05	0.0375762
ENSG00000052795	620.396	0.989127	0.251798	3.92825	8.55654e-05	0.0375762
ENSG00000154451	438.241	-1.12196	0.285673	-3.92743	8.58569e-05	0.0375762
ENSG00000116667	412.026	0.900071	0.23046	3.90554	9.40164e-05	0.0404254
ENSG00000095637	661.418	1.487	0.381297	3.89983	9.62591e-05	0.0406761
ENSG00000151090	153.797	1.31741	0.338367	3.89345	9.88276e-05	0.0409272
ENSG00000245248	4.88326	2.61508	0.672234	3.89012	0.000100193	0.0409272
ENSG00000156804	459.093	1.26593	0.327179	3.86924	0.000109175	0.0423601
ENSG00000106038	8.08536	2.69144	0.696512	3.86417	0.00011147	0.0423601
ENSG00000093009	41.8366	-1.0243	0.265147	-3.86316	0.000111928	0.0423601
ENSG00000088340	152.186	-1.29348	0.335103	-3.85996	0.000113407	0.0423601
ENSG00000165269	33.0286	2.08955	0.54185	3.85633	0.000115103	0.0423601
ENSG00000137801	2268.9	1.72327	0.447184	3.8536	0.000116394	0.0423601
ENSG00000147852	38.1388	2.13001	0.552746	3.8535	0.000116442	0.0423601
ENSG00000165995	87.9433	1.09299	0.283802	3.85123	0.000117528	0.0423601
ENSG00000202444	231.601	-2.41213	0.627145	-3.84621	0.000119957	0.0424563
ENSG00000106366	32.049	-2.07098	0.538818	-3.84357	0.000121259	0.0424563
ENSG00000211448	105.976	-2.12735	0.555169	-3.8319	0.000127159	0.0438249
ENSG00000180875	123.162	2.29488	0.599367	3.82885	0.000128744	0.0438249
ENSG00000175445	35.5346	-1.71403	0.448601	-3.82083	0.000133004	0.0446547
ENSG00000117592	985.688	0.905367	0.237276	3.81566	0.000135817	0.044983
ENSG00000121690	20.0947	1.23946	0.326184	3.79987	0.000144775	0.0473104
ENSG00000198189	416.193	0.721549	0.190167	3.79429	0.000148067	0.0477495
ENSG00000249453	4.25683	3.94273	1.04324	3.7793	0.000157268	0.0496561
ENSG00000188089	9.88317	-2.27715	0.602725	-3.7781	0.000158031	0.0496561
ENSG00000174145	16.47	2.58933	0.688321	3.76181	0.000168687	0.0523337
ENSG00000211956	780.696	-1.93987	0.517585	-3.74793	0.000178303	0.0546252
ENSG00000286064	1.52684	3.17866	0.851378	3.73354	0.000188806	0.0571289
ENSG00000149968	186.233	-2.90781	0.781397	-3.7213	0.000198198	0.0592394
ENSG00000008516	35.7956	-1.33424	0.359166	-3.71483	0.000203341	0.0600444
ENSG00000251513	18.4987	-1.44365	0.390094	-3.70078	0.000214941	0.062714
ENSG00000099866	11.3951	-1.47359	0.399058	-3.69266	0.00022192	0.0639886
ENSG00000133392	3093.95	1.72287	0.468311	3.67891	0.000234231	0.0667532
ENSG00000146555	133.25	-1.08018	0.293939	-3.67485	0.000237991	0.0670088
ENSG00000211951	158.823	-1.70636	0.465011	-3.66951	0.000243017	0.0670088
ENSG00000153561	672.5	0.704583	0.192145	3.66694	0.000245475	0.0670088
ENSG00000182271	169.492	2.32157	0.633274	3.66598	0.000246396	0.0670088
ENSG00000057149	3.7011	-3.85329	1.05186	-3.6633	0.000248983	0.0670088
ENSG00000241635	11.5398	2.05122	0.560335	3.66069	0.000251532	0.0670088
ENSG00000116031	9.47019	2.34308	0.641003	3.65534	0.00025684	0.0676871
ENSG00000138759	153.122	1.71451	0.470243	3.646	0.000266351	0.0688724
ENSG00000156966	264.009	1.37077	0.376052	3.64515	0.000267236	0.0688724
ENSG00000236404	7.12511	3.25891	0.894637	3.64272	0.000269768	0.0688724
ENSG00000119899	148.374	1.08024	0.296974	3.6375	0.0002753	0.0695602
ENSG00000185467	17.5522	2.0683	0.570937	3.62264	0.00029161	0.0724891
ENSG00000108950	47.5403	-1.10679	0.305609	-3.62158	0.000292808	0.0724891
ENSG00000259823	429.764	1.78803	0.494124	3.61859	0.000296211	0.0725984
ENSG00000138735	764.812	1.16609	0.32338	3.60595	0.000311007	0.0745923
ENSG00000258655	7.97053	1.13419	0.314655	3.60454	0.000312705	0.0745923
ENSG00000211944	4.47121	-3.47898	0.965339	-3.6039	0.000313477	0.0745923
ENSG00000172594	223.829	1.11698	0.31048	3.5976	0.000321165	0.0756868
ENSG00000174992	1646.79	2.2626	0.629677	3.59328	0.000326547	0.0758412
ENSG00000211896	36197.6	-1.98152	0.551898	-3.59037	0.000330203	0.0758412
ENSG00000108176	39.9582	1.56092	0.435046	3.58794	0.000333301	0.0758412
ENSG00000124731	19.2057	-2.54058	0.708227	-3.58724	0.000334198	0.0758412
ENSG00000104972	129.525	-1.24892	0.349149	-3.57703	0.000347522	0.0781414
ENSG00000152256	586.461	-0.846489	0.237737	-3.56061	0.000370001	0.0824395
ENSG00000250137	1.88779	3.95271	1.11312	3.55101	0.000383758	0.0847345
ENSG00000151012	134.284	-1.21084	0.342693	-3.53332	0.000410375	0.0898025
ENSG00000204577	33.291	-2.01429	0.571626	-3.52379	0.000425415	0.0910476
ENSG00000286895	2.07012	2.54024	0.721046	3.523	0.000426698	0.0910476
ENSG00000164023	244.572	1.30893	0.371572	3.52268	0.000427209	0.0910476
ENSG00000157193	133.236	-1.04844	0.297859	-3.51992	0.000431681	0.0912075
ENSG00000152785	40.6944	2.30479	0.656044	3.51316	0.000442812	0.0922459
ENSG00000172572	389.085	1.11243	0.31674	3.51212	0.000444544	0.0922459
ENSG00000147647	0.967504	-3.2863	0.937155	-3.50668	0.000453733	0.0922459
ENSG00000198944	44.2232	1.3404	0.382321	3.50597	0.000454953	0.0922459
ENSG00000116985	48.6539	1.34562	0.383838	3.5057	0.000455415	0.0922459
ENSG00000163431	182.104	1.3813	0.394308	3.50309	0.000459898	0.0923538
ENSG00000175040	61.3035	-0.795501	0.22722	-3.50102	0.000463484	0.0923538
ENSG00000229619	45.5476	1.05759	0.302616	3.4948	0.000474411	0.0935994
ENSG00000118777	167.154	1.861	0.532757	3.49314	0.000477372	0.0935994
ENSG00000276107	25.3088	1.86792	0.535403	3.48881	0.000485177	0.0938908
ENSG00000141338	76.8794	1.62488	0.465968	3.48711	0.000488277	0.0938908
ENSG00000143341	189.602	1.19918	0.344107	3.4849	0.000492319	0.0938908
ENSG00000165186	41.4846	2.24846	0.645387	3.48389	0.000494182	0.0938908
ENSG00000176148	169.622	0.532654	0.153039	3.48052	0.000500444	0.0943491
ENSG00000107796	786.543	1.52277	0.437831	3.47799	0.00050518	0.0945149
ENSG00000136943	11.1751	1.81096	0.521717	3.47115	0.000518225	0.0962211
ENSG00000281721	4.00712	2.98179	0.861071	3.46289	0.000534415	0.0970316
ENSG00000143367	190.302	1.38522	0.400184	3.46146	0.000537249	0.0970316
ENSG00000156113	300.43	0.899197	0.259779	3.46139	0.0005374	0.0970316
ENSG00000000938	107.659	-1.14512	0.330926	-3.46035	0.000539475	0.0970316
ENSG00000106992	362.839	1.2259	0.354418	3.4589	0.000542386	0.0970316
ENSG00000089169	1.3647	-3.22211	0.932961	-3.45364	0.000553074	0.0978772
ENSG00000213071	12.0248	-1.2047	0.348919	-3.45265	0.000555099	0.0978772
ENSG00000237070	28.9283	1.53761	0.445875	3.44851	0.000563692	0.0986823

## Sheet: SData 5
Supplementary Data 5
Differentially expressed genes in responders following FMT (Tx8Y vs Tx0Y; Q<0.1) using a paired analysis. Genes were identified by DESeq2 and p-values were corrected for false discovery rate (q-value) using the Benjamini-Hochberg method.
ID	Base mean	Log2 Fold Change	LFC SE	Stat	P-value	Q-value
ENSG00000137501	1960.43	1.50445	0.202393	7.4333	1.05919e-13	1.91363e-09
ENSG00000259823	429.764	2.61686	0.36028	7.2634	3.77468e-13	3.40985e-09
ENSG00000146039	342.935	2.02633	0.283437	7.14914	8.73208e-13	4.98791e-09
ENSG00000184809	92.1081	2.2135	0.311022	7.11684	1.10431e-12	4.98791e-09
ENSG00000214814	501.969	1.38853	0.197399	7.03415	2.00476e-12	7.244e-09
ENSG00000182271	169.492	3.33723	0.481817	6.92635	4.31849e-12	1.30037e-08
ENSG00000178445	24.597	-2.08043	0.308545	-6.74272	1.5545e-11	4.01218e-08
ENSG00000147883	335.724	2.32513	0.35629	6.52595	6.7571e-11	1.52601e-07
ENSG00000130477	36.6768	-1.88395	0.304422	-6.18861	6.06981e-10	1.13502e-06
ENSG00000119121	1039.37	1.85884	0.300628	6.18318	6.2823e-10	1.13502e-06
ENSG00000278535	189.185	1.44765	0.23602	6.13358	8.59221e-10	1.41123e-06
ENSG00000156966	264.009	1.29577	0.214263	6.04757	1.47046e-09	1.98306e-06
ENSG00000153303	259.426	2.02912	0.335876	6.04129	1.52888e-09	1.98306e-06
ENSG00000166670	31.419	-3.20286	0.53159	-6.02505	1.6906e-09	1.98306e-06
ENSG00000165269	33.0286	2.664	0.442622	6.01868	1.75848e-09	1.98306e-06
ENSG00000049759	1057.7	1.36461	0.227048	6.01022	1.85276e-09	1.98306e-06
ENSG00000160408	1134.89	0.939074	0.156276	6.00907	1.86594e-09	1.98306e-06
ENSG00000124205	102.905	1.91353	0.319882	5.98199	2.20423e-09	2.21243e-06
ENSG00000240498	117.732	1.66087	0.279085	5.95113	2.66294e-09	2.53218e-06
ENSG00000044012	36.2192	3.31056	0.557208	5.94134	2.82694e-09	2.55372e-06
ENSG00000198879	377.961	-1.2015	0.204489	-5.87565	4.21197e-09	3.6237e-06
ENSG00000133742	1040.82	3.61479	0.61897	5.84001	5.21966e-09	4.28653e-06
ENSG00000157193	133.236	-1.20313	0.206589	-5.8238	5.75242e-09	4.51865e-06
ENSG00000142959	179.181	2.38141	0.412124	5.77839	7.54169e-09	5.67732e-06
ENSG00000149968	186.233	-2.63923	0.45881	-5.75234	8.80173e-09	6.36084e-06
ENSG00000100055	364.768	-1.19482	0.208242	-5.73763	9.60082e-09	6.36548e-06
ENSG00000188175	72.9201	2.19956	0.383663	5.73305	9.86418e-09	6.36548e-06
ENSG00000167434	562.877	1.60894	0.28067	5.73248	9.89704e-09	6.36548e-06
ENSG00000211956	780.696	-1.89396	0.330758	-5.72611	1.02762e-08	6.36548e-06
ENSG00000168748	94.2684	2.75594	0.481696	5.72132	1.05698e-08	6.36548e-06
ENSG00000151090	153.797	1.46222	0.257816	5.67158	1.41486e-08	8.24588e-06
ENSG00000162949	157.76	1.99008	0.351719	5.65816	1.53009e-08	8.63879e-06
ENSG00000165449	58.116	1.80857	0.320199	5.64827	1.62069e-08	8.87305e-06
ENSG00000106992	362.839	1.0837	0.193399	5.60342	2.10163e-08	1.11008e-05
ENSG00000085563	364.053	1.54685	0.276251	5.59944	2.15048e-08	1.11008e-05
ENSG00000237513	50.0389	-1.69012	0.302308	-5.59072	2.26135e-08	1.13488e-05
ENSG00000118997	166.789	1.5732	0.281814	5.58239	2.37229e-08	1.15838e-05
ENSG00000106258	1305.99	1.67106	0.300131	5.56778	2.58005e-08	1.22668e-05
ENSG00000092421	519.862	1.55971	0.280418	5.56208	2.6657e-08	1.2349e-05
ENSG00000104415	61.8071	-1.35087	0.244047	-5.53527	3.10747e-08	1.40356e-05
ENSG00000196660	225.099	2.60623	0.478911	5.44199	5.26883e-08	2.32176e-05
ENSG00000151914	8771.14	1.10695	0.203968	5.42709	5.72807e-08	2.46402e-05
ENSG00000115616	189.932	1.3816	0.25488	5.42059	5.94043e-08	2.49283e-05
ENSG00000099958	133.962	-1.31622	0.243079	-5.41478	6.13626e-08	2.49283e-05
ENSG00000176641	342.187	1.62783	0.300744	5.41268	6.20897e-08	2.49283e-05
ENSG00000019102	223.231	1.193	0.220753	5.40424	6.50839e-08	2.55624e-05
ENSG00000254645	21.8267	2.94912	0.552511	5.33767	9.41487e-08	3.61912e-05
ENSG00000091138	4743.75	2.12564	0.399587	5.31959	1.04e-07	3.9145e-05
ENSG00000168268	81.675	-1.01932	0.193172	-5.27676	1.31491e-07	4.7625e-05
ENSG00000165072	51.3242	2.55253	0.48377	5.27632	1.31801e-07	4.7625e-05
ENSG00000211897	2436.95	-1.83923	0.348993	-5.2701	1.36353e-07	4.78324e-05
ENSG00000187097	543.428	1.08701	0.206329	5.26833	1.3767e-07	4.78324e-05
ENSG00000183778	1239.41	1.37734	0.261715	5.26275	1.41916e-07	4.83774e-05
ENSG00000112818	632.629	2.22092	0.422341	5.25859	1.45164e-07	4.85681e-05
ENSG00000138193	1084.91	1.0705	0.204507	5.23452	1.65413e-07	5.43366e-05
ENSG00000157077	222.339	0.665875	0.127929	5.20503	1.93965e-07	6.2578e-05
ENSG00000006747	359.167	1.40918	0.271909	5.18255	2.18873e-07	6.82658e-05
ENSG00000169860	127.462	1.33155	0.256942	5.18231	2.19152e-07	6.82658e-05
ENSG00000144730	28.6079	1.82704	0.35336	5.17046	2.33515e-07	7.15071e-05
ENSG00000211950	335.855	-1.74079	0.337376	-5.15977	2.4725e-07	7.44512e-05
ENSG00000159184	131.694	1.11061	0.216415	5.13182	2.86949e-07	8.49887e-05
ENSG00000168447	168.697	1.58852	0.310477	5.11637	3.11466e-07	9.07623e-05
ENSG00000219481	892.108	0.849675	0.166795	5.09412	3.50368e-07	0.000100478
ENSG00000071203	657.189	1.81319	0.357725	5.06866	4.00624e-07	0.000113095
ENSG00000109819	231.029	1.49295	0.295183	5.0577	4.24332e-07	0.000117945
ENSG00000099834	1540.6	1.14727	0.227247	5.04857	4.45139e-07	0.000118334
ENSG00000036672	53.3332	1.61712	0.320332	5.04825	4.45878e-07	0.000118334
ENSG00000114812	358.974	1.54243	0.305608	5.0471	4.48577e-07	0.000118334
ENSG00000280411	1560.24	-1.67554	0.332074	-5.04567	4.51931e-07	0.000118334
ENSG00000160868	9.3633	2.99842	0.594876	5.04042	4.64517e-07	0.000119892
ENSG00000171368	32.9789	1.92134	0.382821	5.0189	5.19678e-07	0.00013224
ENSG00000202444	231.601	-2.10954	0.422211	-4.99641	5.84085e-07	0.000144742
ENSG00000099139	939.705	1.33494	0.267193	4.99616	5.84832e-07	0.000144742
ENSG00000166165	460.72	1.57923	0.317229	4.97821	6.4176e-07	0.000156685
ENSG00000113303	244.939	1.4378	0.289106	4.97328	6.58304e-07	0.000158581
ENSG00000174827	49.0954	2.76628	0.556553	4.97038	6.68226e-07	0.000158853
ENSG00000101680	38.7857	1.89298	0.382119	4.95391	7.27379e-07	0.00017067
ENSG00000146648	517.719	1.12851	0.228456	4.93973	7.82296e-07	0.000181202
ENSG00000165548	25.3782	2.3714	0.480541	4.93486	8.02101e-07	0.000183438
ENSG00000143341	189.602	1.28498	0.260945	4.92434	8.46457e-07	0.000191162
ENSG00000166869	212.832	1.45869	0.296872	4.91354	8.94481e-07	0.000199513
ENSG00000172572	389.085	1.11601	0.230632	4.83892	1.30544e-06	0.000282297
ENSG00000168398	226.136	1.09905	0.227155	4.83834	1.3093e-06	0.000282297
ENSG00000140678	483.826	-1.32708	0.274311	-4.83785	1.3125e-06	0.000282297
ENSG00000115112	747.917	1.16916	0.242281	4.82565	1.39547e-06	0.000296612
ENSG00000088340	152.186	-1.28377	0.266388	-4.81917	1.44154e-06	0.000302842
ENSG00000040199	606.496	1.08597	0.225514	4.81554	1.46804e-06	0.000304863
ENSG00000142677	176.506	1.17185	0.244117	4.80037	1.58369e-06	0.000325143
ENSG00000062038	92.7723	-1.37615	0.287004	-4.79487	1.62779e-06	0.000330441
ENSG00000241635	11.5398	2.18688	0.456896	4.78639	1.69811e-06	0.000337787
ENSG00000197273	479.825	2.73826	0.572197	4.78552	1.70545e-06	0.000337787
ENSG00000178031	121.71	1.47289	0.307891	4.78381	1.72007e-06	0.000337787
ENSG00000205277	14627.5	1.37311	0.287552	4.77516	1.79567e-06	0.000348843
ENSG00000106078	321.903	1.09188	0.229554	4.75652	1.96956e-06	0.000378554
ENSG00000186818	123.343	-1.0948	0.230496	-4.74974	2.03682e-06	0.00038736
ENSG00000125144	31.3067	2.32021	0.489553	4.73945	2.14302e-06	0.000399896
ENSG00000165105	583.24	0.903205	0.190587	4.73907	2.147e-06	0.000399896
ENSG00000108950	47.5403	-1.23138	0.260204	-4.73238	2.21905e-06	0.000409098
ENSG00000172831	757.18	0.855887	0.180999	4.72869	2.25971e-06	0.000411758
ENSG00000164023	244.572	1.2804	0.270891	4.72662	2.28293e-06	0.000411758
ENSG00000135476	116.668	-1.51062	0.319712	-4.72494	2.30185e-06	0.000411758
ENSG00000197888	881.686	1.76783	0.374552	4.71985	2.36021e-06	0.000418059
ENSG00000110723	311.781	1.01805	0.215944	4.71443	2.42394e-06	0.000425177
ENSG00000187951	43.5274	-1.27687	0.271074	-4.7104	2.47232e-06	0.000428972
ENSG00000188833	139.216	1.41367	0.300226	4.7087	2.49306e-06	0.000428972
ENSG00000101049	413.732	1.25017	0.266013	4.69966	2.60594e-06	0.000444166
ENSG00000119125	385.832	1.02821	0.219075	4.69342	2.68675e-06	0.000453659
ENSG00000198944	44.2232	1.37084	0.292659	4.68407	2.81238e-06	0.000470476
ENSG00000124253	829.966	2.39668	0.512265	4.6786	2.88842e-06	0.000478763
ENSG00000237070	28.9283	1.85835	0.398804	4.65981	3.16495e-06	0.000519816
ENSG00000008516	35.7956	-1.37862	0.296036	-4.65694	3.20941e-06	0.000519816
ENSG00000154451	438.241	-1.08478	0.233004	-4.65561	3.23025e-06	0.000519816
ENSG00000169876	2838.77	1.70565	0.366469	4.65428	3.25119e-06	0.000519816
ENSG00000215284	12.2765	-1.50167	0.323602	-4.64048	3.47607e-06	0.000550896
ENSG00000144852	438.363	1.15063	0.248273	4.63453	3.57749e-06	0.000562039
ENSG00000242366	25.4995	1.82055	0.393227	4.62977	3.66065e-06	0.000570145
ENSG00000122121	33.3831	1.98432	0.428856	4.62701	3.70981e-06	0.000572865
ENSG00000124126	686.356	-0.680633	0.147173	-4.62471	3.75114e-06	0.000573487
ENSG00000114353	595.921	-0.442673	0.0957488	-4.62327	3.77733e-06	0.000573487
ENSG00000183034	36.7182	3.06831	0.665172	4.6128	3.9728e-06	0.000598139
ENSG00000155850	2670.59	1.69144	0.36721	4.60619	4.10122e-06	0.00061237
ENSG00000106038	8.08536	2.84276	0.618201	4.59845	4.25646e-06	0.00063034
ENSG00000143367	190.302	1.11281	0.242638	4.58628	4.51218e-06	0.000662777
ENSG00000101342	127.449	0.910566	0.198615	4.58457	4.54914e-06	0.000662816
ENSG00000100365	214.871	-0.901906	0.197218	-4.57314	4.80469e-06	0.000694451
ENSG00000211896	36197.6	-1.63133	0.357163	-4.56747	4.93638e-06	0.000707822
ENSG00000135702	156.411	1.00976	0.22121	4.56472	5.00164e-06	0.000711533
ENSG00000137265	760.892	-1.25076	0.274359	-4.55884	5.14363e-06	0.000726015
ENSG00000074410	627.812	1.31594	0.28921	4.55014	5.36112e-06	0.000750847
ENSG00000006740	144.228	0.818167	0.179975	4.546	5.46754e-06	0.000759862
ENSG00000083454	342.226	-1.34707	0.296949	-4.53636	5.72328e-06	0.000789332
ENSG00000147852	38.1388	1.88417	0.416029	4.52893	5.92831e-06	0.000811416
ENSG00000138759	153.122	1.98524	0.441119	4.50046	6.7806e-06	0.000919619
ENSG00000104067	902.463	0.975197	0.216748	4.49921	6.82067e-06	0.000919619
ENSG00000049768	23.5422	-1.38328	0.30816	-4.48884	7.16119e-06	0.000952808
ENSG00000104814	281.792	-1.139	0.253759	-4.48851	7.1723e-06	0.000952808
ENSG00000184313	112.148	1.12258	0.25053	4.48082	7.43564e-06	0.000980582
ENSG00000203859	8.62206	3.14717	0.702955	4.47706	7.56795e-06	0.000990798
ENSG00000164626	290.507	0.937431	0.209918	4.46571	7.98042e-06	0.00103728
ENSG00000287626	12.0363	-3.05206	0.684455	-4.45912	8.2297e-06	0.00105798
ENSG00000143416	1639.52	0.858724	0.192714	4.45596	8.35205e-06	0.00105798
ENSG00000163501	64.0385	1.15486	0.259199	4.4555	8.36977e-06	0.00105798
ENSG00000240240	103.407	1.33624	0.299916	4.45539	8.37391e-06	0.00105798
ENSG00000100014	1002.16	0.714095	0.160512	4.44886	8.63276e-06	0.00108311
ENSG00000136044	781.912	0.842349	0.189445	4.4464	8.73222e-06	0.00108323
ENSG00000177076	47.3821	1.55966	0.350811	4.44587	8.75364e-06	0.00108323
ENSG00000114529	197.909	1.40737	0.31697	4.44006	8.99325e-06	0.00109914
ENSG00000165995	87.9433	1.04835	0.236126	4.43981	9.00389e-06	0.00109914
ENSG00000184012	1842.75	0.98994	0.223101	4.43719	9.11407e-06	0.00110513
ENSG00000114455	556.52	1.54453	0.3484	4.43322	9.28347e-06	0.00111816
ENSG00000226777	395.523	-1.27505	0.287894	-4.42889	9.47184e-06	0.0011333
ENSG00000089356	1081.36	1.26191	0.285674	4.41729	9.99446e-06	0.00118796
ENSG00000175040	61.3035	-0.88056	0.199459	-4.41474	1.01132e-05	0.00119132
ENSG00000170476	326.916	-1.20263	0.272467	-4.41385	1.01546e-05	0.00119132
ENSG00000271321	17.9444	-1.51994	0.34471	-4.40933	1.03692e-05	0.00120865
ENSG00000230006	777.155	-1.10918	0.25174	-4.40605	1.05272e-05	0.00121186
ENSG00000204959	278.615	0.931206	0.211351	4.40598	1.05309e-05	0.00121186
ENSG00000134508	61.3094	1.0053	0.22849	4.39976	1.0837e-05	0.00123919
ENSG00000136828	210.726	1.11568	0.253696	4.39771	1.094e-05	0.00123994
ENSG00000176658	1319.69	0.869301	0.197708	4.3969	1.09808e-05	0.00123994
ENSG00000162545	297.061	1.26006	0.286838	4.39295	1.11824e-05	0.00125486
ENSG00000262160	50.2155	1.01719	0.23181	4.38801	1.1439e-05	0.00127573
ENSG00000114248	112.768	1.07782	0.245748	4.38588	1.15517e-05	0.0012804
ENSG00000179981	167.702	0.471155	0.107575	4.3798	1.18786e-05	0.0013086
ENSG00000257743	621.419	1.15152	0.26339	4.37191	1.23167e-05	0.00134864
ENSG00000168903	280.48	1.24728	0.285564	4.36777	1.25519e-05	0.00136611
ENSG00000172367	500.05	1.20844	0.278009	4.34676	1.38163e-05	0.00149472
ENSG00000143390	502.085	-0.636993	0.146655	-4.34347	1.40249e-05	0.00150611
ENSG00000177181	91.2047	1.62677	0.374617	4.34248	1.40882e-05	0.00150611
ENSG00000110171	117.109	0.808755	0.186453	4.33758	1.44058e-05	0.00151949
ENSG00000154263	120.784	1.21796	0.280823	4.33711	1.44366e-05	0.00151949
ENSG00000164430	177.278	-0.643928	0.148484	-4.33667	1.44657e-05	0.00151949
ENSG00000073711	134	0.957718	0.220968	4.33419	1.46297e-05	0.00152612
ENSG00000211951	158.823	-1.43862	0.332083	-4.33211	1.47687e-05	0.00152612
ENSG00000105639	620.374	-0.983016	0.226982	-4.33082	1.48558e-05	0.00152612
ENSG00000109466	154.142	-0.588366	0.135861	-4.33065	1.48667e-05	0.00152612
ENSG00000148483	289.971	1.4521	0.335657	4.32615	1.51736e-05	0.00154037
ENSG00000211651	597.573	-1.24776	0.288424	-4.32612	1.51761e-05	0.00154037
ENSG00000251546	4398.36	-1.29048	0.299214	-4.3129	1.61127e-05	0.00162362
ENSG00000204616	1919.01	1.19021	0.276045	4.31165	1.62042e-05	0.00162362
ENSG00000213996	28.9548	2.12362	0.492627	4.31081	1.62659e-05	0.00162362
ENSG00000116194	39.0429	2.2448	0.52164	4.30336	1.68229e-05	0.00166999
ENSG00000110934	314.747	-0.787305	0.18326	-4.2961	1.73826e-05	0.00171613
ENSG00000205358	5.80356	2.86362	0.667357	4.29099	1.77878e-05	0.00171613
ENSG00000166825	745.337	1.49162	0.348124	4.28475	1.82947e-05	0.00179636
ENSG00000163464	24.6515	-3.2834	0.766668	-4.28268	1.84652e-05	0.0018033
ENSG00000146555	133.25	-1.01586	0.237489	-4.27752	1.88988e-05	0.00183572
ENSG00000225783	501.23	-1.396	0.326765	-4.27217	1.93578e-05	0.00186942
ENSG00000251513	18.4987	-1.55631	0.364383	-4.27108	1.94527e-05	0.00186942
ENSG00000285238	69.5067	-3.75707	0.880646	-4.26627	1.98772e-05	0.00189617
ENSG00000151693	554.774	0.886208	0.207759	4.26555	1.99409e-05	0.00189617
ENSG00000227258	66.0588	1.32838	0.311712	4.26156	2.03008e-05	0.00191445
ENSG00000169213	59.5694	1.61018	0.377881	4.26107	2.03451e-05	0.00191445
ENSG00000276107	25.3088	2.18581	0.513376	4.25771	2.06529e-05	0.0019288
ENSG00000135750	148.037	1.17991	0.277165	4.25708	2.07111e-05	0.0019288
ENSG00000180861	320.786	1.34718	0.317013	4.24959	2.14158e-05	0.00197201
ENSG00000213213	239.076	1.56684	0.368781	4.2487	2.15016e-05	0.00197201
ENSG00000141434	14.9948	2.20436	0.519172	4.24591	2.17707e-05	0.00197201
ENSG00000253958	110.857	1.78361	0.420092	4.24575	2.17861e-05	0.00197201
ENSG00000121690	20.0947	1.33714	0.314937	4.24572	2.17894e-05	0.00197201
ENSG00000133048	68.9978	-2.06752	0.487013	-4.2453	2.183e-05	0.00197201
ENSG00000145390	1047.58	0.976528	0.230527	4.23607	2.27469e-05	0.00204462
ENSG00000258498	65.4962	1.46882	0.347228	4.23014	2.33547e-05	0.00208867
ENSG00000174992	1646.79	1.7751	0.41974	4.22905	2.34681e-05	0.00208867
ENSG00000095110	735.563	0.961064	0.227741	4.21999	2.44308e-05	0.00216368
ENSG00000189221	702.514	1.05727	0.250717	4.21699	2.47583e-05	0.00218199
ENSG00000071575	353.859	-0.72244	0.171462	-4.2134	2.5155e-05	0.00220619
ENSG00000233006	90.1811	0.848109	0.201577	4.20737	2.58365e-05	0.00225502
ENSG00000175115	423.079	-0.688881	0.163783	-4.20607	2.59854e-05	0.00225711
ENSG00000162437	357.742	0.933173	0.222043	4.20266	2.63796e-05	0.00228039
ENSG00000242076	1748.09	-1.2654	0.301216	-4.20098	2.65764e-05	0.00228646
ENSG00000125354	1195.14	-0.933449	0.222458	-4.19606	2.71595e-05	0.00228854
ENSG00000183840	45.7193	1.09932	0.262005	4.1958	2.71913e-05	0.00228854
ENSG00000155324	200.781	0.948213	0.226008	4.19549	2.72284e-05	0.00228854
ENSG00000162390	443.869	0.777919	0.185425	4.19533	2.72481e-05	0.00228854
ENSG00000137101	203.08	-1.53284	0.365486	-4.19399	2.74086e-05	0.00228854
ENSG00000160179	251.109	0.627581	0.149738	4.1912	2.77485e-05	0.00228854
ENSG00000066468	140.309	0.917604	0.218945	4.19102	2.77698e-05	0.00228854
ENSG00000093009	41.8366	-1.04362	0.249065	-4.19014	2.78786e-05	0.00228854
ENSG00000179583	1465.4	-0.848229	0.202435	-4.19013	2.78794e-05	0.00228854
ENSG00000007306	3911.8	1.30205	0.310809	4.18923	2.79904e-05	0.00228854
ENSG00000089472	1532.08	0.920115	0.21968	4.18843	2.80886e-05	0.00228854
ENSG00000178623	226.245	0.793375	0.189456	4.18763	2.81876e-05	0.00228854
ENSG00000174358	19.0281	3.14116	0.75019	4.18715	2.82474e-05	0.00228854
ENSG00000204577	33.291	-2.0936	0.500477	-4.18322	2.8741e-05	0.00231814
ENSG00000148600	688.089	1.56937	0.375412	4.18038	2.91017e-05	0.00233037
ENSG00000104972	129.525	-1.30286	0.311744	-4.17927	2.92441e-05	0.00233037
ENSG00000156453	517.945	0.861389	0.206123	4.179	2.92795e-05	0.00233037
ENSG00000154447	362.21	0.797564	0.191136	4.17275	3.00939e-05	0.00238185
ENSG00000176945	458.444	1.06016	0.25411	4.17203	3.019e-05	0.00238185
ENSG00000132274	1162.88	-0.515114	0.123541	-4.16959	3.05143e-05	0.00239643
ENSG00000165828	102.695	2.09996	0.503796	4.16828	3.06908e-05	0.00239643
ENSG00000102096	537.223	-0.926085	0.222207	-4.16767	3.07728e-05	0.00239643
ENSG00000175445	35.5346	-1.4747	0.354189	-4.16359	3.13277e-05	0.00242577
ENSG00000197822	413.494	1.08279	0.260102	4.16294	3.14181e-05	0.00242577
ENSG00000067141	533.53	0.872106	0.209646	4.15989	3.18401e-05	0.00243932
ENSG00000086696	180.639	1.47448	0.354467	4.15972	3.18636e-05	0.00243932
ENSG00000085552	308.674	1.3213	0.317893	4.15642	3.23273e-05	0.00246438
ENSG00000178974	382.794	0.609891	0.146784	4.15503	3.25245e-05	0.00246899
ENSG00000110876	109.333	-0.805744	0.194016	-4.15297	3.28186e-05	0.00247951
ENSG00000156804	459.093	1.24495	0.299832	4.15214	3.29375e-05	0.00247951
ENSG00000137801	2268.9	1.53204	0.369663	4.14443	3.40659e-05	0.00254935
ENSG00000205744	208.566	-1.19954	0.289472	-4.14388	3.41475e-05	0.00254935
ENSG00000154330	178.042	1.28837	0.310984	4.14289	3.42964e-05	0.00254993
ENSG00000103257	55.9881	-1.21217	0.292736	-4.14081	3.4608e-05	0.00255416
ENSG00000211945	1140.56	-1.28861	0.311302	-4.13941	3.482e-05	0.00255416
ENSG00000138964	344.521	-1.09504	0.264567	-4.13898	3.48859e-05	0.00255416
ENSG00000103942	37.2997	-1.06302	0.256904	-4.1378	3.50655e-05	0.00255416
ENSG00000160191	369.776	1.04016	0.251387	4.1377	3.50807e-05	0.00255416
ENSG00000120915	353.903	0.623003	0.150596	4.13691	3.52015e-05	0.00255416
ENSG00000204128	201.096	1.00816	0.244408	4.12491	3.70881e-05	0.00268028
ENSG00000239951	5866.39	-1.27365	0.309046	-4.12122	3.76867e-05	0.0027037
ENSG00000113621	261.853	-0.628815	0.152585	-4.12107	3.77115e-05	0.0027037
ENSG00000113749	31.7191	-0.984323	0.239082	-4.11709	3.8368e-05	0.0027399
ENSG00000136286	206.986	-0.950309	0.231069	-4.11266	3.91119e-05	0.00278203
ENSG00000158517	147.238	-1.17502	0.285995	-4.10852	3.98209e-05	0.00282135
ENSG00000072818	382.297	-1.05712	0.257379	-4.10726	4.00381e-05	0.00282566
ENSG00000260912	27.808	1.44719	0.353546	4.09335	4.25179e-05	0.00298899
ENSG00000231475	333.21	-1.20237	0.293812	-4.09231	4.27091e-05	0.0029908
ENSG00000138744	214.24	0.844355	0.206375	4.09136	4.28843e-05	0.00299147
ENSG00000090530	125.67	1.1785	0.288176	4.08952	4.32262e-05	0.00299635
ENSG00000184922	271.942	-0.781433	0.191119	-4.08872	4.33751e-05	0.00299635
ENSG00000205364	11.6228	2.28456	0.558801	4.08832	4.34518e-05	0.00299635
ENSG00000167900	52.8202	-0.825515	0.202006	-4.08659	4.37759e-05	0.00299715
ENSG00000065911	425.999	-0.580368	0.142021	-4.08649	4.37952e-05	0.00299715
ENSG00000178996	235.303	-0.487808	0.11943	-4.08447	4.41782e-05	0.00301196
ENSG00000250073	5.57267	2.3017	0.564225	4.07941	4.51503e-05	0.00313213
ENSG00000175556	88.9049	0.803595	0.197226	4.0745	4.61142e-05	0.00313213
ENSG00000111424	571.912	0.696492	0.171028	4.07239	4.65339e-05	0.0031488
ENSG00000224958	4.60389	2.60269	0.639877	4.06748	4.75233e-05	0.00324621
ENSG00000025434	181.273	-0.709859	0.174652	-4.06441	4.81533e-05	0.00324621
ENSG00000258837	24.6964	2.07473	0.510761	4.06203	4.86487e-05	0.00326055
ENSG00000114270	1102.27	-1.26328	0.311025	-4.06165	4.87269e-05	0.00326055
ENSG00000140479	188.658	0.989485	0.243992	4.0554	5.00494e-05	0.00333669
ENSG00000122966	249.348	-1.02	0.251766	-4.05139	5.09136e-05	0.00338182
ENSG00000159753	164.437	-1.40702	0.347699	-4.04667	5.19516e-05	0.00343288
ENSG00000140511	60.6556	-0.974039	0.240731	-4.04617	5.20623e-05	0.00343288
ENSG00000162415	79.1303	0.762151	0.188421	4.04495	5.23353e-05	0.00343834
ENSG00000080493	1160.19	1.18529	0.293115	4.04378	5.25952e-05	0.00343954
ENSG00000155545	1038.95	0.929406	0.229871	4.04317	5.27344e-05	0.00343954
ENSG00000171970	72.7156	0.828512	0.204984	4.04183	5.30361e-05	0.00344677
ENSG00000211898	102.318	-1.50776	0.373402	-4.03791	5.393e-05	0.00349231
ENSG00000069849	554.079	0.962753	0.238596	4.03508	5.45842e-05	0.00352204
ENSG00000167080	61.8318	1.32546	0.328741	4.03192	5.53236e-05	0.00355705
ENSG00000182487	82.1821	-1.18087	0.293738	-4.02013	5.81658e-05	0.00372653
ENSG00000184731	117.128	1.42074	0.35361	4.01782	5.8739e-05	0.00374995
ENSG00000017483	46.9896	-1.152	0.286861	-4.01587	5.9228e-05	0.00376786
ENSG00000102575	239.544	-0.841095	0.20971	-4.01075	6.05271e-05	0.00383501
ENSG00000137460	178.562	0.852163	0.212507	4.01004	6.07081e-05	0.00383501
ENSG00000178301	9.82613	2.34562	0.58561	4.00543	6.19056e-05	0.00389703
ENSG00000157551	23.115	-2.59487	0.648532	-4.00115	6.30362e-05	0.00395443
ENSG00000156298	93.4857	1.07572	0.268998	3.99897	6.36184e-05	0.00397714
ENSG00000202198	1131.55	-11.7243	2.93547	-3.994	6.4967e-05	0.00403595
ENSG00000154153	248.528	1.09735	0.274816	3.99303	6.52339e-05	0.00403595
ENSG00000170419	12.6471	2.20048	0.551088	3.99297	6.52512e-05	0.00403595
ENSG00000095203	449.284	1.082	0.271041	3.99203	6.55101e-05	0.00403595
ENSG00000157600	341.546	0.642787	0.161042	3.99143	6.56761e-05	0.00403595
ENSG00000242534	44.7956	-1.22181	0.306323	-3.98863	6.64564e-05	0.00407006
ENSG00000066336	67.8833	-0.833608	0.209093	-3.98679	6.69741e-05	0.00408282
ENSG00000184434	249.328	1.41421	0.354769	3.98628	6.71167e-05	0.00408282
ENSG00000178882	45.3984	1.21249	0.304342	3.98397	6.77727e-05	0.00410889
ENSG00000265148	96.8651	-1.16177	0.291934	-3.97958	6.90378e-05	0.00416971
ENSG00000181885	725.861	0.924274	0.232294	3.97889	6.92375e-05	0.00416971
ENSG00000116667	412.026	0.866515	0.217914	3.97641	6.99624e-05	0.00419937
ENSG00000000938	107.659	-1.06534	0.268383	-3.96949	7.20272e-05	0.00429579
ENSG00000155657	3004.75	-1.45469	0.366474	-3.96943	7.20443e-05	0.00429579
ENSG00000163154	58.4172	-0.750459	0.189196	-3.96657	7.29137e-05	0.00432224
ENSG00000168081	32.3302	-1.36266	0.343551	-3.9664	7.29663e-05	0.00432224
ENSG00000123329	303.963	-0.954698	0.240796	-3.96475	7.34724e-05	0.00432926
ENSG00000100219	2464.84	-0.904032	0.228034	-3.96445	7.35641e-05	0.00432926
ENSG00000117592	985.688	0.91666	0.231303	3.96303	7.40058e-05	0.00434111
ENSG00000187994	93.7454	-0.921133	0.232502	-3.96182	7.43798e-05	0.00434893
ENSG00000141441	149.509	0.827994	0.209113	3.95955	7.509e-05	0.00437629
ENSG00000149218	363.28	0.793477	0.200607	3.95538	7.64138e-05	0.00443913
ENSG00000107954	81.7802	1.31124	0.331601	3.95427	7.67675e-05	0.00444538
ENSG00000135480	7.73217	-2.65582	0.671786	-3.95337	7.70569e-05	0.00444788
ENSG00000120280	80.1726	-0.678552	0.171731	-3.95124	7.77464e-05	0.00447339
ENSG00000260876	9.01028	-2.63091	0.666332	-3.94834	7.86943e-05	0.00451356
ENSG00000165186	41.4846	2.08588	0.52889	3.94388	8.01732e-05	0.00457167
ENSG00000151623	1071.88	0.835642	0.21189	3.94376	8.02136e-05	0.00457167
ENSG00000170382	17.8634	1.93606	0.491268	3.94094	8.11613e-05	0.00459388
ENSG00000180525	36.7718	1.26947	0.322141	3.94071	8.12408e-05	0.00459388
ENSG00000154639	335.297	1.20752	0.306451	3.94034	8.13661e-05	0.00459388
ENSG00000185215	660.225	-0.694124	0.17628	-3.93763	8.22906e-05	0.00462295
ENSG00000106605	137.456	-0.634902	0.161252	-3.93733	8.23928e-05	0.00462295
ENSG00000015285	149.051	-1.02272	0.259802	-3.93653	8.26671e-05	0.00462398
ENSG00000169220	87.5045	-1.11047	0.282211	-3.93491	8.32262e-05	0.00464089
ENSG00000101443	30.2697	1.01619	0.258619	3.9293	8.51937e-05	0.00472304
ENSG00000135956	420.174	0.639691	0.162804	3.92922	8.52224e-05	0.00472304
ENSG00000133816	1443.06	0.747291	0.190325	3.92639	8.62308e-05	0.00476138
ENSG00000080031	1109.57	0.917189	0.233631	3.9258	8.64412e-05	0.00476138
ENSG00000211892	1151.49	-1.05162	0.268038	-3.9234	8.73062e-05	0.00478326
ENSG00000069764	46.5984	1.25018	0.318665	3.92316	8.73936e-05	0.00478326
ENSG00000288473	15.5123	-2.74774	0.700506	-3.92251	8.76327e-05	0.00478326
ENSG00000125648	257.515	0.791286	0.201915	3.91891	8.89515e-05	0.00484062
ENSG00000211946	323.787	-1.07954	0.275717	-3.91539	9.02589e-05	0.00489072
ENSG00000263155	102.235	1.03842	0.265242	3.91498	9.04134e-05	0.00489072
ENSG00000131370	367.474	-0.749044	0.191405	-3.91341	9.10033e-05	0.00489454
ENSG00000116031	9.47019	2.44046	0.623624	3.91335	9.1026e-05	0.00489454
ENSG00000135439	119.287	-0.950634	0.243022	-3.91172	9.16395e-05	0.00491291
ENSG00000189325	311.369	1.55932	0.398942	3.90865	9.28146e-05	0.00495688
ENSG00000159176	669.59	0.779337	0.199414	3.90814	9.30084e-05	0.00495688
ENSG00000205755	4.26258	-2.61211	0.668581	-3.90695	9.34676e-05	0.0049807
ENSG00000152969	16.5641	-1.54096	0.394484	-3.90627	9.37311e-05	0.0049807
ENSG00000143776	880.846	0.835081	0.213834	3.90527	9.41186e-05	0.00498663
ENSG00000105699	223.206	0.816945	0.209281	3.90357	9.47842e-05	0.00499735
ENSG00000156050	48.0647	0.819049	0.20986	3.90283	9.50727e-05	0.00499735
ENSG00000146070	169.718	-0.900852	0.230847	-3.90238	9.52518e-05	0.00499735
ENSG00000187091	199.531	0.880801	0.225799	3.90081	9.58703e-05	0.00499735
ENSG00000089820	332.982	-1.06055	0.2719	-3.90052	9.59853e-05	0.00499735
ENSG00000059573	637.178	0.593517	0.152173	3.90027	9.60862e-05	0.00499735
ENSG00000198901	151.792	-1.1096	0.284524	-3.89984	9.62571e-05	0.00499735
ENSG00000236404	7.12511	3.08561	0.791501	3.89842	9.68213e-05	0.00501224
ENSG00000235244	26.0302	1.64598	0.422314	3.89751	9.7186e-05	0.00501674
ENSG00000256612	18.5243	1.74504	0.448006	3.89511	9.81524e-05	0.00505219
ENSG00000137634	386.353	0.812093	0.208606	3.89295	9.90327e-05	0.00507866
ENSG00000163599	85.079	-1.2011	0.308571	-3.89247	9.92288e-05	0.00507866
ENSG00000116117	366.609	0.677976	0.174238	3.89109	9.97936e-05	0.00509314
ENSG00000136943	11.1751	1.78164	0.458198	3.88836	0.000100922	0.00512783
ENSG00000128645	8.23454	1.66458	0.428124	3.88808	0.000101041	0.00512783
ENSG00000156642	329.755	0.728109	0.187357	3.8862	0.000101826	0.00514173
ENSG00000101336	213.8	-0.870291	0.223952	-3.88606	0.000101884	0.00514173
ENSG00000287168	10.5977	-1.7639	0.454042	-3.88488	0.000102379	0.0051523
ENSG00000189143	671.437	1.14601	0.29506	3.88397	0.000102764	0.00515735
ENSG00000125869	10.2479	-1.54736	0.398682	-3.88119	0.000103945	0.00519261
ENSG00000136542	373.011	1.00585	0.259176	3.88097	0.000104042	0.00519261
ENSG00000146411	11.3913	1.71919	0.443095	3.87997	0.00010447	0.00519964
ENSG00000138735	764.812	1.08442	0.279847	3.87505	0.000106605	0.00529128
ENSG00000117115	615.205	1.49219	0.385244	3.87336	0.000107344	0.0053134
ENSG00000120949	12.4317	-1.41004	0.364372	-3.86978	0.000108931	0.00537723
ENSG00000169764	1660.51	0.824728	0.213301	3.8665	0.000110408	0.00543528
ENSG00000272636	200.997	-1.42737	0.369772	-3.86013	0.000113325	0.00556372
ENSG00000128298	299.082	0.845364	0.219157	3.85734	0.000114628	0.00561241
ENSG00000163399	2250.07	0.665661	0.172689	3.85468	0.00011588	0.00565837
ENSG00000119899	148.374	0.982972	0.25517	3.85222	0.000117053	0.0056808
ENSG00000070019	235.451	0.960525	0.249359	3.85197	0.000117169	0.0056808
ENSG00000178078	230.082	0.846244	0.219704	3.85174	0.000117282	0.0056808
ENSG00000176148	169.622	0.559657	0.145367	3.84995	0.000118143	0.00570717
ENSG00000180875	123.162	1.86525	0.484944	3.84633	0.000119901	0.00577665
ENSG00000226015	26.1177	1.21808	0.316753	3.84551	0.000120302	0.00578056
ENSG00000073792	340.82	0.848875	0.221021	3.8407	0.000122684	0.00586206
ENSG00000104267	1425.35	1.44238	0.375577	3.84044	0.000122814	0.00586206
ENSG00000138079	52.1682	1.59069	0.41424	3.84003	0.00012302	0.00586206
ENSG00000160471	93.1685	1.58686	0.4133	3.83948	0.000123296	0.00586206
ENSG00000090020	393.396	0.522765	0.136281	3.83595	0.00012508	0.00591807
ENSG00000188522	199.222	0.735315	0.191723	3.83529	0.000125415	0.00591807
ENSG00000151689	143.252	0.692217	0.18049	3.83521	0.000125456	0.00591807
ENSG00000204876	90.7492	1.35625	0.353825	3.83313	0.000126525	0.00593464
ENSG00000014914	847.631	0.936047	0.244233	3.83259	0.000126801	0.00593464
ENSG00000142910	296.179	0.992676	0.259031	3.83227	0.000126967	0.00593464
ENSG00000169715	62.1546	1.20162	0.31369	3.8306	0.000127834	0.00593464
ENSG00000095637	661.418	1.26964	0.331473	3.83031	0.000127984	0.00593464
ENSG00000253755	20.7648	-1.43352	0.37428	-3.83007	0.000128107	0.00593464
ENSG00000115085	171.699	-1.18266	0.308784	-3.83007	0.000128107	0.00593464
ENSG00000225614	36.4805	-0.954217	0.249249	-3.82837	0.000128994	0.00596047
ENSG00000254395	82.6449	-1.41759	0.370526	-3.82587	0.000130309	0.00599971
ENSG00000152256	586.461	-0.7182	0.18774	-3.8255	0.000130508	0.00599971
ENSG00000241839	252.697	-0.505615	0.132236	-3.82357	0.000131531	0.00603139
ENSG00000228325	6.91055	-3.15113	0.824525	-3.82176	0.000132504	0.00605293
ENSG00000156127	36.1823	-1.11889	0.292792	-3.82145	0.000132671	0.00605293
ENSG00000244437	2945.53	-1.19581	0.313147	-3.81868	0.000134167	0.00609251
ENSG00000213071	12.0248	-1.45978	0.382283	-3.8186	0.000134213	0.00609251
ENSG00000101333	367.369	0.580072	0.151954	3.81742	0.000134855	0.00610633
ENSG00000183826	280.762	0.630592	0.16527	3.81552	0.000135896	0.0061381
ENSG00000025708	277.196	-0.992758	0.260369	-3.81289	0.000137349	0.00618354
ENSG00000117595	512.814	0.947957	0.248647	3.81247	0.000137587	0.00618354
ENSG00000163251	314.525	1.03727	0.272157	3.8113	0.000138236	0.0061973
ENSG00000043039	66.3499	0.932498	0.24477	3.8097	0.000139138	0.00621281
ENSG00000100368	433.673	-0.706081	0.185349	-3.80946	0.00013927	0.00621281
ENSG00000050730	286.025	-2.14025	0.561927	-3.80877	0.00013966	0.00621486
ENSG00000166523	25.7012	-2.13632	0.561288	-3.8061	0.000141173	0.00626677
ENSG00000227039	124.709	-1.47194	0.387273	-3.80078	0.000144244	0.00638003
ENSG00000070778	234.656	0.659427	0.173513	3.80045	0.000144431	0.00638003
ENSG00000224822	18.199	1.42221	0.374374	3.79889	0.000145344	0.00640471
ENSG00000077238	929.612	-0.486615	0.128346	-3.79143	0.000149785	0.00654979
ENSG00000113448	864.235	0.537681	0.141836	3.79087	0.00015012	0.00654979
ENSG00000211598	2242.13	-1.10064	0.290347	-3.79077	0.000150184	0.00654979
ENSG00000253686	11.8261	-1.82694	0.481995	-3.79037	0.000150421	0.00654979
ENSG00000141968	285.988	-0.925204	0.244096	-3.79033	0.000150449	0.00654979
ENSG00000124942	29005.2	0.766793	0.202345	3.78953	0.00015093	0.00655495
ENSG00000144045	151.671	0.860918	0.227318	3.78729	0.000152299	0.00659854
ENSG00000181350	144.22	1.02066	0.269682	3.78467	0.000153913	0.00665249
ENSG00000211893	5162.56	-1.02749	0.271629	-3.7827	0.000155136	0.00667484
ENSG00000101224	364.907	-0.691112	0.182706	-3.78265	0.000155169	0.00667484
ENSG00000173193	3135	-0.615465	0.162776	-3.78106	0.000156161	0.00667748
ENSG00000091106	33.8033	-0.92404	0.244388	-3.78104	0.000156176	0.00667748
ENSG00000177455	298.78	-1.24139	0.328342	-3.78078	0.000156339	0.00667748
ENSG00000095539	389.419	0.921387	0.243824	3.7789	0.000157521	0.00671211
ENSG00000180745	137.816	1.10584	0.292719	3.77783	0.000158198	0.00672509
ENSG00000260691	92.1233	0.838932	0.222194	3.77567	0.000159575	0.00676771
ENSG00000100385	124.338	-1.0935	0.289794	-3.77336	0.000161063	0.00681481
ENSG00000118777	167.154	1.70399	0.452178	3.76841	0.000164292	0.00693521
ENSG00000286015	10.4805	2.24236	0.595633	3.76466	0.000166778	0.00702373
ENSG00000169347	15.9742	2.14502	0.570409	3.7605	0.000169574	0.00712486
ENSG00000196611	103.751	-1.22936	0.327021	-3.75928	0.000170403	0.00713276
ENSG00000274322	35.1014	1.44066	0.38325	3.75906	0.000170551	0.00713276
ENSG00000138640	417.291	0.646756	0.172092	3.7582	0.00017114	0.00714085
ENSG00000149054	105.931	-0.665087	0.177081	-3.75584	0.00017276	0.00719121
ENSG00000184828	123.605	1.1958	0.318431	3.75529	0.000173143	0.00719121
ENSG00000163590	172.47	0.878681	0.234048	3.75427	0.000173847	0.0072039
ENSG00000211973	277.816	-1.39567	0.37183	-3.7535	0.000174381	0.00720948
ENSG00000214826	76.2593	-0.799363	0.21305	-3.75199	0.000175434	0.00722764
ENSG00000090861	562.256	-0.347707	0.0926792	-3.75173	0.00017562	0.00722764
ENSG00000138442	144.537	-0.567065	0.151174	-3.75108	0.000176074	0.00722982
ENSG00000249115	92.9491	-0.849406	0.226659	-3.7475	0.000178603	0.00731707
ENSG00000198369	290.111	0.84266	0.225018	3.74485	0.0001805	0.00737789
ENSG00000101076	1143.4	0.875133	0.233752	3.74385	0.000181222	0.00737789
ENSG00000053747	1361.56	1.12459	0.300392	3.74372	0.000181313	0.00737789
ENSG00000086015	752.463	0.733321	0.19629	3.73591	0.000187039	0.00759378
ENSG00000239819	36.4242	-1.33259	0.356934	-3.73343	0.000188889	0.00765169
ENSG00000115386	251.144	-3.09771	0.829994	-3.7322	0.000189813	0.00766065
ENSG00000229956	19.0052	1.54998	0.415358	3.73168	0.000190205	0.00766065
ENSG00000239305	379.667	0.818131	0.219253	3.73145	0.000190382	0.00766065
ENSG00000229106	42.3986	-1.25062	0.335358	-3.7292	0.000192087	0.00769863
ENSG00000166971	135.649	0.617775	0.165664	3.72908	0.000192178	0.00769863
ENSG00000262074	102.744	-1.02501	0.274931	-3.72825	0.000192813	0.00770699
ENSG00000198216	21.1154	-1.32035	0.354208	-3.72762	0.000193297	0.00770926
ENSG00000163735	128.515	-3.00425	0.806218	-3.72635	0.00019427	0.00773102
ENSG00000187699	360.807	1.31879	0.354385	3.72134	0.000198167	0.00786874
ENSG00000197461	170.176	0.966557	0.259868	3.71941	0.000199686	0.00790078
ENSG00000008323	447.563	1.05386	0.283392	3.71873	0.000200227	0.00790078
ENSG00000011083	85.6759	0.91005	0.244725	3.71866	0.000200285	0.00790078
ENSG00000012171	267.399	0.805052	0.216838	3.71268	0.000205073	0.00807201
ENSG00000065534	1972.22	0.928802	0.250261	3.71134	0.000206167	0.00809051
ENSG00000196620	39.9928	1.79089	0.48259	3.711	0.000206439	0.00809051
ENSG00000251301	59.778	-1.14846	0.309805	-3.70706	0.000209681	0.00819978
ENSG00000158714	111.454	-0.812068	0.219152	-3.7055	0.000210976	0.00823264
ENSG00000052795	620.396	0.857903	0.231563	3.70484	0.000211525	0.00823627
ENSG00000184307	209.063	0.704726	0.190295	3.70334	0.000212783	0.00826741
ENSG00000171813	44.9643	0.824704	0.222852	3.70068	0.000215021	0.00833644
ENSG00000163431	182.104	1.11475	0.301404	3.69852	0.000216861	0.0083898
ENSG00000166822	305.47	0.409943	0.11088	3.69719	0.000218003	0.00841594
ENSG00000151491	1028.12	1.02861	0.278329	3.69567	0.00021931	0.00844835
ENSG00000138119	1504.33	0.682654	0.184875	3.69251	0.000222052	0.00853579
ENSG00000131069	773.403	0.772636	0.209329	3.69101	0.000223369	0.00854562
ENSG00000203739	66.4533	0.756296	0.204921	3.69067	0.000223662	0.00854562
ENSG00000225492	10.9193	-1.48571	0.402595	-3.69033	0.000223965	0.00854562
ENSG00000067225	2481.57	-0.591722	0.16038	-3.68951	0.000224686	0.00854562
ENSG00000139971	37.5303	1.24618	0.337797	3.68913	0.000225025	0.00854562
ENSG00000134827	15.3045	-2.93006	0.79435	-3.68863	0.000225466	0.00854562
ENSG00000101938	125.332	1.74108	0.472064	3.68823	0.00022582	0.00854562
ENSG00000188089	9.88317	-2.24273	0.608127	-3.68792	0.000226092	0.00854562
ENSG00000138308	7.51606	2.13908	0.580285	3.68625	0.00022758	0.00857547
ENSG00000133065	150.54	-0.814903	0.221082	-3.68597	0.000227831	0.00857547
ENSG00000116985	48.6539	1.19372	0.324018	3.68411	0.000229502	0.00861001
ENSG00000010278	411.108	0.761006	0.206577	3.68389	0.000229702	0.00861001
ENSG00000166816	77.4063	1.3736	0.373143	3.68115	0.000232184	0.00868501
ENSG00000188559	1068.19	0.575881	0.156474	3.68036	0.000232904	0.00869396
ENSG00000143797	236.895	0.614836	0.167307	3.67489	0.000237954	0.00886416
ENSG00000168575	268.041	0.925352	0.251914	3.67328	0.000239455	0.00888702
ENSG00000158315	90.7752	0.899339	0.244839	3.67318	0.000239552	0.00888702
ENSG00000166348	555.768	0.827095	0.225245	3.67197	0.000240686	0.0089108
ENSG00000198189	416.193	0.670633	0.182793	3.6688	0.000243688	0.00900349
ENSG00000110721	243.767	0.684254	0.186623	3.6665	0.000245894	0.00903881
ENSG00000169047	188.097	0.871736	0.23776	3.66646	0.000245933	0.00903881
ENSG00000276975	50.1206	1.15573	0.315351	3.66489	0.000247447	0.00903881
ENSG00000107554	617.473	0.623639	0.170166	3.66488	0.000247451	0.00903881
ENSG00000183484	85.765	-0.910373	0.248415	-3.66473	0.0002476	0.00903881
ENSG00000110696	1110.92	-0.357475	0.097546	-3.66468	0.000247645	0.00903881
ENSG00000126822	546.906	0.789499	0.215705	3.66009	0.000252128	0.00918386
ENSG00000105289	564.574	0.793765	0.216981	3.65822	0.000253975	0.00921544
ENSG00000147036	33.9432	1.29954	0.355243	3.65818	0.000254015	0.00921544
ENSG00000179674	257.649	1.09357	0.299106	3.65614	0.000256045	0.00925571
ENSG00000114698	182.378	0.765803	0.209463	3.65603	0.00025615	0.00925571
ENSG00000112195	39.1929	-1.42911	0.391008	-3.65495	0.000257233	0.00927632
ENSG00000196639	86.0414	0.914004	0.250201	3.65308	0.000259116	0.00931435
ENSG00000134318	1295.2	0.531176	0.145413	3.65288	0.000259319	0.00931435
ENSG00000137648	568.619	0.942098	0.258329	3.64689	0.000265429	0.00951491
ENSG00000186185	68.0121	-1.3139	0.36049	-3.64477	0.000267633	0.0095749
ENSG00000073008	168.834	0.674482	0.185106	3.64376	0.00026868	0.00957692
ENSG00000106608	517.56	0.627065	0.172096	3.6437	0.00026875	0.00957692
ENSG00000170581	1155.94	-0.573422	0.157396	-3.64318	0.000269291	0.00957732
ENSG00000134716	55.2631	0.960978	0.263878	3.64176	0.000270785	0.00961153
ENSG00000198286	361.128	-1.13136	0.31099	-3.63794	0.000274831	0.00973602
ENSG00000134339	121.1	-2.95611	0.813045	-3.63585	0.000277064	0.00979592
ENSG00000204516	71.5825	-0.864316	0.237766	-3.63516	0.000277807	0.00980301
ENSG00000099985	43.8056	-2.13664	0.587981	-3.63385	0.000279218	0.00983359
ENSG00000171914	677.408	0.794632	0.218824	3.63138	0.000281912	0.00990525
ENSG00000130816	815.882	-0.755972	0.208201	-3.63098	0.000282349	0.00990525
ENSG00000115415	2151.09	-0.768693	0.211783	-3.62963	0.000283828	0.00991839
ENSG00000232216	400.974	-1.04731	0.288562	-3.62939	0.000284092	0.00991839
ENSG00000005844	829.164	-1.0883	0.299914	-3.6287	0.000284857	0.00991839
ENSG00000174145	16.47	2.33842	0.644452	3.62854	0.00028503	0.00991839
ENSG00000119535	116.052	-1.59728	0.440248	-3.62814	0.000285469	0.00991839
ENSG00000239605	6.41188	2.09754	0.578276	3.62723	0.00028648	0.00993442
ENSG00000163624	108.069	1.27581	0.351927	3.62521	0.000288724	0.00999306
ENSG00000187783	37.7568	1.57775	0.435626	3.62179	0.00029257	0.0101068
ENSG00000165195	108.351	0.809884	0.223707	3.62028	0.000294281	0.0101465
ENSG00000162298	532.311	-0.567477	0.156816	-3.61874	0.000296046	0.0101879
ENSG00000156113	300.43	0.799494	0.221385	3.61133	0.000304632	0.0104635
ENSG00000081923	1193.69	0.936574	0.259443	3.60993	0.000306274	0.0104941
ENSG00000135838	152.421	-0.661489	0.183259	-3.60959	0.000306686	0.0104941
ENSG00000196405	885.79	-0.867987	0.240763	-3.60516	0.000311966	0.0106313
ENSG00000197261	61.6026	1.24107	0.344285	3.60476	0.000312439	0.0106313
ENSG00000101958	34.5581	2.10219	0.583174	3.60474	0.00031246	0.0106313
ENSG00000073417	442.454	0.598145	0.166058	3.60203	0.000315745	0.0107134
ENSG00000278771	31614.3	-1.10578	0.307012	-3.60177	0.000316059	0.0107134
ENSG00000184988	200.112	-0.955429	0.265429	-3.59956	0.000318755	0.0107846
ENSG00000187068	130.821	0.800527	0.222452	3.59865	0.000319877	0.0108023
ENSG00000145384	174.402	1.26201	0.350766	3.59787	0.000320834	0.0108144
ENSG00000211592	40594.4	-1.08935	0.302961	-3.59566	0.000323573	0.010882
ENSG00000186715	50.5195	1.16536	0.324137	3.59528	0.000324044	0.010882
ENSG00000074755	2603.86	0.62348	0.173515	3.59323	0.0003266	0.0109475
ENSG00000169894	533.173	0.862722	0.240197	3.59172	0.0003285	0.0109908
ENSG00000054793	565.97	0.744007	0.20734	3.58835	0.000332783	0.0111135
ENSG00000135549	228.104	1.2219	0.340617	3.5873	0.000334115	0.0111374
ENSG00000186204	265.301	0.82956	0.231377	3.58532	0.00033666	0.0111957
ENSG00000142347	216.455	-0.794266	0.221554	-3.58498	0.000337103	0.0111957
ENSG00000100418	237.999	-0.425384	0.118676	-3.58443	0.000337821	0.0111989
ENSG00000007516	35.0309	1.34644	0.375765	3.58321	0.000339401	0.0112307
ENSG00000137251	51.0594	1.38444	0.38646	3.58236	0.000340502	0.0112465
ENSG00000099282	165.353	0.691983	0.193215	3.58142	0.00034173	0.0112665
ENSG00000169242	150.939	1.15137	0.321617	3.57994	0.000343669	0.0113098
ENSG00000171302	488.368	0.531151	0.148448	3.57802	0.000346201	0.0113682
ENSG00000241288	58.83	0.84387	0.235873	3.57765	0.000346704	0.0113682
ENSG00000116670	38.1937	-0.667981	0.186735	-3.57715	0.000347355	0.0113689
ENSG00000149591	602.663	0.970323	0.271531	3.57352	0.000352214	0.0115072
ENSG00000164251	213.578	1.26591	0.354602	3.56994	0.000357067	0.0116446
ENSG00000134240	238.488	1.48626	0.416425	3.56911	0.000358201	0.0116578
ENSG00000166900	509.818	0.831535	0.233008	3.5687	0.000358761	0.0116578
ENSG00000274993	189.126	0.908433	0.254609	3.56795	0.000359789	0.0116702
ENSG00000282639	72.1574	-1.23136	0.345259	-3.56648	0.00036181	0.0117147
ENSG00000173432	84.5662	-2.72586	0.764472	-3.56568	0.000362915	0.0117295
ENSG00000112245	780.431	0.835776	0.234442	3.56496	0.000363913	0.0117304
ENSG00000146112	555.983	-0.59537	0.167048	-3.56407	0.000365149	0.0117304
ENSG00000199347	111.655	-1.5649	0.439101	-3.56386	0.000365436	0.0117304
ENSG00000275234	36.9955	1.12093	0.314532	3.56379	0.000365541	0.0117304
ENSG00000269929	120.535	1.26928	0.35636	3.56181	0.000368311	0.0117983
ENSG00000175489	27.4761	-0.829729	0.233072	-3.55997	0.000370902	0.0118603
ENSG00000165476	341.439	0.554648	0.155842	3.55903	0.000372228	0.0118817
ENSG00000147799	44.567	1.08607	0.305252	3.55795	0.000373765	0.0119097
ENSG00000124145	408.625	0.792438	0.222816	3.55647	0.000375878	0.011956
ENSG00000153561	672.5	0.720765	0.202925	3.55188	0.000382483	0.0121364
ENSG00000099866	11.3951	-1.63883	0.461435	-3.5516	0.000382893	0.0121364
ENSG00000103522	217.966	-1.19136	0.335581	-3.55013	0.000385036	0.0121829
ENSG00000123485	71.5083	-1.28274	0.361441	-3.54897	0.000386748	0.0122157
ENSG00000133106	318.071	-0.610184	0.172064	-3.54626	0.000390736	0.0122882
ENSG00000123191	153.888	0.720124	0.203068	3.54623	0.000390792	0.0122882
ENSG00000075340	37.7525	-1.7145	0.483499	-3.54603	0.000391084	0.0122882
ENSG00000051523	274.778	-0.745839	0.210394	-3.54497	0.000392655	0.0123162
ENSG00000127507	135.403	-1.02743	0.289937	-3.54362	0.000394671	0.01235
ENSG00000171241	97.4705	-1.41967	0.400659	-3.54333	0.000395101	0.01235
ENSG00000233041	195.12	1.11241	0.314064	3.54198	0.000397142	0.0123923
ENSG00000151276	357.524	0.777069	0.219493	3.54029	0.000399692	0.0124504
ENSG00000019144	569.748	0.741987	0.209654	3.5391	0.000401491	0.0124849
ENSG00000267121	80.0524	-1.05809	0.299034	-3.53837	0.0004026	0.0124979
ENSG00000158715	61.2702	0.635193	0.17957	3.53729	0.000404249	0.0125276
ENSG00000124749	23.8432	1.37029	0.387569	3.5356	0.000406843	0.0125838
ENSG00000182197	738.776	0.777648	0.219973	3.53521	0.000407458	0.0125838
ENSG00000140287	17.4165	-1.69327	0.479462	-3.5316	0.000413053	0.0126923
ENSG00000179178	55.2552	0.747851	0.211769	3.53144	0.000413301	0.0126923
ENSG00000169116	1368.25	0.763469	0.216209	3.53116	0.000413748	0.0126923
ENSG00000010310	75.6406	0.89197	0.252601	3.53114	0.000413779	0.0126923
ENSG00000211947	1920.95	-1.08946	0.308739	-3.52875	0.000417535	0.0127858
ENSG00000211448	105.976	-1.37254	0.389068	-3.52776	0.000419092	0.0127894
ENSG00000053372	119.276	-0.47101	0.133517	-3.52771	0.000419169	0.0127894
ENSG00000255774	29.439	1.0798	0.306146	3.52708	0.000420171	0.0127894
ENSG00000186074	36.2277	-0.717526	0.203445	-3.52688	0.000420486	0.0127894
ENSG00000274049	19.3662	-10.4184	2.9567	-3.52365	0.000425651	0.0129248
ENSG00000103089	75.0724	1.10388	0.313364	3.52267	0.000427224	0.0129508
ENSG00000047578	450.055	0.522432	0.148449	3.51927	0.000432739	0.0130854
ENSG00000023697	155.013	0.514754	0.146277	3.51904	0.000433112	0.0130854
ENSG00000172318	44.3482	1.05752	0.300829	3.51535	0.00043917	0.0132462
ENSG00000197892	1772.54	0.560336	0.15943	3.51463	0.000440365	0.0132601
ENSG00000143061	241.538	0.857602	0.244176	3.51223	0.000444362	0.0133394
ENSG00000078328	25.5172	1.38656	0.394789	3.51216	0.000444474	0.0133394
ENSG00000249631	10.8304	1.71433	0.488176	3.5117	0.000445248	0.0133405
ENSG00000176092	385.363	1.06352	0.303125	3.50853	0.000450591	0.0134782
ENSG00000119986	53.784	1.02289	0.291711	3.50653	0.000453998	0.0135577
ENSG00000176387	268.442	0.833579	0.237769	3.50583	0.000455191	0.0135583
ENSG00000180096	338.776	-0.84092	0.239877	-3.50563	0.00045552	0.0135583
ENSG00000176532	82.9087	1.34995	0.385141	3.50509	0.000456458	0.0135621
ENSG00000239713	337.404	-0.76501	0.218282	-3.50468	0.000457148	0.0135621
ENSG00000079482	172.064	0.642306	0.183309	3.50395	0.000458417	0.0135774
ENSG00000250264	133.294	-1.15901	0.331013	-3.5014	0.000462821	0.0136854
ENSG00000198125	21.5553	1.97511	0.564225	3.50057	0.000464272	0.0137059
ENSG00000161267	347.667	0.58961	0.168556	3.49801	0.000468751	0.0138125
ENSG00000008083	305.999	-0.338063	0.0966549	-3.49763	0.000469412	0.0138125
ENSG00000143147	74.229	0.685653	0.196151	3.49554	0.000473111	0.0138809
ENSG00000121578	161.29	0.66989	0.191647	3.49544	0.000473274	0.0138809
ENSG00000156284	70.1231	3.44496	0.985757	3.49474	0.000474529	0.0138952
ENSG00000106069	77.226	0.839932	0.240431	3.49343	0.000476849	0.0139405
ENSG00000214357	190.578	0.917209	0.262726	3.49113	0.000480984	0.0140387
ENSG00000168502	311.799	0.742269	0.212736	3.48916	0.000484544	0.0141198
ENSG00000166546	3.99591	-2.82368	0.809835	-3.48673	0.000488961	0.0142893
ENSG00000261416	4.22189	-2.25729	0.647543	-3.48592	0.000490444	0.0142893
ENSG00000156006	32.9312	1.12145	0.321745	3.48554	0.000491151	0.0142893
ENSG00000106031	164.374	0.779629	0.223811	3.48343	0.000495042	0.0143793
ENSG00000211962	858.103	-1.10227	0.316871	-3.47863	0.00050399	0.0146157
ENSG00000131941	467.677	0.837348	0.240802	3.47733	0.000506428	0.0146629
ENSG00000172965	334.243	-0.665582	0.191498	-3.47566	0.000509598	0.0147254
ENSG00000229719	289.261	0.968843	0.278777	3.47533	0.000510218	0.0147254
ENSG00000081913	163.958	0.45347	0.130526	3.47417	0.000512434	0.0147526
ENSG00000270722	21.1733	-1.22834	0.353581	-3.47398	0.000512792	0.0147526
ENSG00000147443	46.0927	-0.798287	0.229893	-3.47243	0.00051577	0.0148146
ENSG00000211653	558.373	-1.16884	0.336698	-3.47149	0.000517578	0.014843
ENSG00000109099	199.483	0.706463	0.203723	3.46777	0.000524803	0.015011
ENSG00000142765	122.735	-0.714157	0.205955	-3.46754	0.000525246	0.015011
ENSG00000149596	53.9897	1.65827	0.478276	3.46719	0.000525929	0.015011
ENSG00000286451	8.2302	1.62603	0.469115	3.46616	0.000527954	0.015045
ENSG00000160007	833.801	0.352341	0.101708	3.46426	0.000531702	0.015107
ENSG00000124256	302.773	-1.15176	0.332475	-3.4642	0.000531802	0.015107
ENSG00000106348	120.48	-0.629102	0.18163	-3.46364	0.000532912	0.0151148
ENSG00000126561	362.591	-0.536316	0.154977	-3.46061	0.000538951	0.0152621
ENSG00000203546	17.4904	3.02739	0.874938	3.46012	0.000539929	0.0152659
ENSG00000101347	961.637	-0.454311	0.131352	-3.45873	0.000542722	0.0153016
ENSG00000171711	20.7524	-5.07127	1.46627	-3.45862	0.00054296	0.0153016
ENSG00000147065	1767.97	-0.389926	0.112761	-3.45798	0.000544232	0.0153016
ENSG00000211943	2015.48	-1.17034	0.33848	-3.45763	0.000544943	0.0153016
ENSG00000135503	203.77	0.627005	0.181352	3.45739	0.000545429	0.0153016
ENSG00000088808	355.493	0.891088	0.257847	3.45589	0.000548489	0.0153636
ENSG00000164122	4.68841	3.07969	0.89151	3.45446	0.000551397	0.0154043
ENSG00000166866	929.911	0.817129	0.236548	3.4544	0.000551527	0.0154043
ENSG00000108819	418.757	-0.659875	0.191028	-3.45434	0.000551647	0.0154043
ENSG00000115525	239.49	-0.807469	0.233836	-3.45314	0.000554092	0.0154487
ENSG00000127831	866.661	0.777733	0.22535	3.45121	0.000558072	0.0155357
ENSG00000089041	69.7069	-0.730298	0.21165	-3.4505	0.000559555	0.015553
ENSG00000139190	165.923	-0.950273	0.275481	-3.44951	0.000561608	0.0155861
ENSG00000128284	313.793	-0.573766	0.166376	-3.44861	0.000563479	0.0156141
ENSG00000160588	121.175	0.738167	0.214192	3.44629	0.000568337	0.0157194
ENSG00000108231	20.0314	2.38078	0.69089	3.44597	0.000569022	0.0157194
ENSG00000197077	2553.43	0.667167	0.193715	3.44406	0.000573044	0.0158064
ENSG00000167077	64.1825	-0.843544	0.244957	-3.44364	0.000573938	0.0158069
ENSG00000198643	447.13	0.745218	0.21651	3.44196	0.00057751	0.0158627
ENSG00000154265	655.061	0.836417	0.243013	3.44186	0.00057772	0.0158627
ENSG00000083857	2438.65	0.754959	0.219672	3.43675	0.000588734	0.016102
ENSG00000224373	1903.36	-1.10797	0.32243	-3.4363	0.000589716	0.016102
ENSG00000072864	486.958	-0.610304	0.177611	-3.43618	0.000589989	0.016102
ENSG00000196396	504.754	-0.396513	0.115402	-3.43592	0.000590537	0.016102
ENSG00000133135	52.0381	1.17123	0.340893	3.43576	0.000590892	0.016102
ENSG00000105650	86.0915	1.34688	0.392212	3.43406	0.000594608	0.0161789
ENSG00000260586	6.71849	1.7541	0.511059	3.43229	0.000598512	0.0162283
ENSG00000076258	46.9931	0.688596	0.200631	3.43215	0.000598813	0.0162283
ENSG00000139194	87.9117	-0.745414	0.217194	-3.43201	0.000599119	0.0162283
ENSG00000258655	7.97053	1.29236	0.376702	3.43073	0.000601949	0.0162806
ENSG00000211669	252.161	-0.950475	0.277105	-3.43002	0.000603536	0.0162991
ENSG00000005882	78.2522	0.673777	0.196548	3.42805	0.000607944	0.0163936
ENSG00000163681	903.345	0.631539	0.18429	3.42688	0.000610557	0.0164396
ENSG00000171714	57.9283	0.670544	0.195766	3.42524	0.000614253	0.0165145
ENSG00000102362	323.221	0.787942	0.230163	3.42341	0.000618399	0.0166012
ENSG00000260196	12.9662	1.30143	0.380268	3.4224	0.000620711	0.0166042
ENSG00000165490	28.8057	-1.27558	0.372802	-3.4216	0.000622528	0.0166042
ENSG00000144815	272.376	-0.580445	0.16966	-3.42122	0.000623404	0.0166042
ENSG00000162654	773.577	-0.907159	0.265175	-3.42098	0.000623956	0.0166042
ENSG00000157111	93.2152	1.03527	0.302637	3.42084	0.000624289	0.0166042
ENSG00000211968	44.0676	-1.29054	0.377274	-3.42069	0.000624619	0.0166042
ENSG00000119227	180.604	0.971091	0.283899	3.42055	0.000624943	0.0166042
ENSG00000164088	133.597	-0.609804	0.178379	-3.41858	0.000629484	0.0167003
ENSG00000224721	26.0035	1.21727	0.356198	3.41741	0.000632197	0.0167477
ENSG00000197165	112.357	1.32291	0.387202	3.4166	0.000634091	0.0167569
ENSG00000065491	125	0.49441	0.144731	3.41607	0.000635316	0.0167569
ENSG00000242779	59.7374	1.1773	0.344637	3.41607	0.000635328	0.0167569
ENSG00000181826	253.693	0.668767	0.195805	3.41547	0.000636714	0.016769
ENSG00000172594	223.829	1.0078	0.295123	3.41483	0.000638207	0.0167838
ENSG00000075223	434.566	0.771117	0.226232	3.40852	0.000653164	0.0171522
ENSG00000155816	10.5827	1.67466	0.491757	3.40547	0.000660504	0.0173198
ENSG00000244116	2145.61	-1.06174	0.311828	-3.4049	0.00066188	0.0173307
ENSG00000170561	11.3656	1.4928	0.438889	3.40131	0.000670636	0.0175346
ENSG00000237438	31.0478	-1.03586	0.304705	-3.39955	0.000674965	0.0176041
ENSG00000110080	286.387	0.781372	0.229853	3.39944	0.000675245	0.0176041
ENSG00000070159	333.825	0.676988	0.199331	3.3963	0.000683034	0.0177815
ENSG00000130775	191.344	-0.660472	0.194539	-3.39506	0.000686144	0.0178368
ENSG00000173281	238.274	0.751358	0.221357	3.39432	0.000687983	0.0178589
ENSG00000123685	19.8944	-1.20423	0.355069	-3.39153	0.000695028	0.0180159
ENSG00000174175	62.8298	-1.0474	0.309031	-3.3893	0.000700717	0.0181373
ENSG00000243466	3914.45	-1.04557	0.308625	-3.38783	0.000704474	0.0182085
ENSG00000002726	419.214	0.996998	0.29438	3.38677	0.000707207	0.018253
ENSG00000164749	224.952	0.847406	0.250354	3.38483	0.000712225	0.0183439
ENSG00000101307	51.6722	-1.29372	0.382251	-3.38447	0.00071317	0.0183439
ENSG00000160013	10.9825	-1.28591	0.379997	-3.384	0.000714367	0.0183439
ENSG00000026751	596.515	-0.759807	0.22454	-3.38384	0.000714788	0.0183439
ENSG00000155393	194.929	-0.560806	0.165785	-3.38273	0.000717682	0.018392
ENSG00000245248	4.88326	2.29186	0.677966	3.38049	0.000723556	0.0185933
ENSG00000270550	2293.92	-1.00568	0.297597	-3.37935	0.000726565	0.0185933
ENSG00000069424	205.337	-0.907811	0.26872	-3.37828	0.000729401	0.018631
ENSG00000188033	204.769	-0.510428	0.151103	-3.37802	0.0007301	0.018631
ENSG00000109861	1404.3	-0.621182	0.183935	-3.37718	0.000732322	0.0186613
ENSG00000204936	595.195	1.30845	0.387504	3.3766	0.000733882	0.0186689
ENSG00000248771	176.553	1.17998	0.349489	3.3763	0.000734688	0.0186689
ENSG00000140391	1312.71	0.912143	0.270225	3.3755	0.000736818	0.0186968
ENSG00000253598	27.5301	1.2481	0.369951	3.37369	0.000741692	0.0187912
ENSG00000185467	17.5522	1.59468	0.472753	3.37318	0.000743045	0.0187912
ENSG00000013810	292.434	-0.761634	0.225806	-3.37296	0.000743661	0.0187912
ENSG00000106034	162.393	0.769642	0.228383	3.36997	0.000751768	0.0189695
ENSG00000126787	113.441	-1.14612	0.340208	-3.36889	0.000754721	0.0190175
ENSG00000140563	694.02	0.514624	0.15298	3.364	0.000768228	0.0193309
ENSG00000184232	105.586	0.969767	0.288541	3.36093	0.000776798	0.0195193
ENSG00000150760	1227.14	0.691857	0.205879	3.36049	0.000778031	0.0195232
ENSG00000198624	535.418	-0.693179	0.206329	-3.35959	0.000780584	0.0195601
ENSG00000129667	162.16	-0.765692	0.227978	-3.35862	0.000783336	0.0196019
ENSG00000198561	3512.05	0.607329	0.180912	3.35704	0.000787819	0.0196868
ENSG00000105854	265.332	0.799027	0.238102	3.35581	0.000791316	0.0197468
ENSG00000167800	29.6152	1.54907	0.46179	3.35448	0.00079514	0.0198149
ENSG00000130208	70.1744	-0.946722	0.28238	-3.35265	0.000800415	0.0199189
ENSG00000111670	611.529	0.445442	0.13289	3.35197	0.00080238	0.0199403
ENSG00000137825	27.3272	1.07247	0.320036	3.35109	0.000804944	0.0199638
ENSG00000224914	51.6567	0.703865	0.210096	3.3502	0.000807529	0.0199638
ENSG00000235109	53.7879	0.964538	0.287928	3.34993	0.00080832	0.0199638
ENSG00000070759	93.3775	0.603106	0.180041	3.34983	0.000808622	0.0199638
ENSG00000106683	162.293	-0.595295	0.177729	-3.34946	0.000809706	0.0199638
ENSG00000163295	30.5868	1.23481	0.368698	3.3491	0.000810748	0.0199638
ENSG00000186417	94.2081	1.51399	0.452074	3.34899	0.000811061	0.0199638
ENSG00000124875	20.1199	-1.77551	0.530426	-3.34733	0.000815941	0.0200566
ENSG00000262655	220.624	0.896038	0.267876	3.34497	0.000822908	0.0201875
ENSG00000141506	154.962	-0.833426	0.249173	-3.34477	0.000823499	0.0201875
ENSG00000233695	55.1158	-0.780328	0.233347	-3.34407	0.000825595	0.0202114
ENSG00000171700	64.8783	-0.717817	0.214864	-3.34079	0.000835402	0.0204238
ENSG00000152785	40.6944	2.04414	0.612059	3.33979	0.00083843	0.0204478
ENSG00000166145	654.498	0.73945	0.221411	3.33971	0.000838645	0.0204478
ENSG00000263264	117.34	-1.17834	0.352871	-3.33929	0.000839938	0.0204517
ENSG00000178999	71.4267	-1.12431	0.336852	-3.3377	0.000844755	0.0205413
ENSG00000128596	57.0107	-0.820161	0.24588	-3.33562	0.000851096	0.0206471
ENSG00000134531	1131.83	1.08053	0.323946	3.33552	0.000851393	0.0206471
ENSG00000103187	751.81	-0.485545	0.145607	-3.33462	0.000854154	0.0206863
ENSG00000211952	194.416	-1.12523	0.337506	-3.33395	0.000856223	0.0207087
ENSG00000111012	12.4002	-1.24371	0.373376	-3.33098	0.000865423	0.0208885
ENSG00000174514	99.0778	1.3356	0.400986	3.3308	0.000865971	0.0208885
ENSG00000158717	66.7879	-0.827097	0.248374	-3.33005	0.000868317	0.0209172
ENSG00000047579	120.932	-0.430993	0.129442	-3.32963	0.000869605	0.0209203
ENSG00000130055	56.8776	1.24755	0.374899	3.32771	0.000875643	0.0210376
ENSG00000117280	210.743	-0.614083	0.18467	-3.3253	0.000883244	0.0211552
ENSG00000160255	355.844	-0.739982	0.222532	-3.32529	0.000883271	0.0211552
ENSG00000127914	2670.73	0.506948	0.152464	3.32504	0.000884051	0.0211552
ENSG00000166396	118.951	-2.76318	0.83112	-3.32465	0.000885293	0.0211569
ENSG00000048471	619.459	-0.596157	0.179388	-3.32328	0.000889666	0.0212333
ENSG00000163220	347.157	-2.15651	0.649164	-3.32198	0.000893816	0.0213042
ENSG00000105486	271.87	-0.71041	0.213888	-3.32141	0.00089563	0.0213193
ENSG00000143995	191.339	0.970146	0.292127	3.32097	0.000897057	0.0213252
ENSG00000121989	139.46	0.710325	0.213978	3.31961	0.000901437	0.0213531
ENSG00000164142	294.35	1.12658	0.339407	3.31928	0.000902508	0.0213531
ENSG00000211639	32.5083	-1.15788	0.348843	-3.3192	0.000902765	0.0213531
ENSG00000211970	1443.31	-1.11558	0.336132	-3.31887	0.00090384	0.0213531
ENSG00000123159	564.532	0.706171	0.212786	3.31869	0.000904416	0.0213531
ENSG00000198478	730.472	0.892484	0.268949	3.31841	0.000905322	0.0213531
ENSG00000205609	23.1985	9.56095	2.88207	3.3174	0.000908607	0.0214026
ENSG00000286129	153.106	-0.476016	0.143672	-3.31321	0.000922331	0.0216871
ENSG00000275342	233.716	0.823223	0.248484	3.31298	0.000923084	0.0216871
ENSG00000127334	1059.04	0.625951	0.188976	3.31234	0.000925203	0.0217086
ENSG00000269553	21.4533	-1.5421	0.465925	-3.30977	0.000933723	0.0218801
ENSG00000161013	656.088	0.639118	0.193238	3.30742	0.000941605	0.0220363
ENSG00000139835	71.1863	0.837788	0.253427	3.30584	0.000946938	0.0221324
ENSG00000103569	104.422	-2.91691	0.882586	-3.30496	0.000949904	0.022173
ENSG00000167100	12.6733	-1.79419	0.543614	-3.30048	0.000965186	0.0225007
ENSG00000074657	532.714	-0.521852	0.158178	-3.29915	0.000969765	0.0225783
ENSG00000280152	22.8408	1.31782	0.399542	3.29832	0.000972638	0.022616
ENSG00000173517	1037.67	0.505917	0.153455	3.29685	0.000977753	0.0227057
ENSG00000117620	777.101	0.766351	0.232528	3.29573	0.000981659	0.0227672
ENSG00000242515	85.4295	1.32841	0.403251	3.29424	0.000986881	0.0228589
ENSG00000065328	67.5384	-1.02643	0.311686	-3.29315	0.000990699	0.0229031
ENSG00000244731	335.695	-0.665424	0.202074	-3.29298	0.000991322	0.0229031
ENSG00000072954	10.2398	1.32986	0.403909	3.29247	0.0009931	0.0229149
ENSG00000222041	138.099	-0.797728	0.242386	-3.29114	0.000997815	0.022982
ENSG00000143851	278.562	-0.786876	0.239124	-3.29066	0.000999524	0.022982
ENSG00000106415	361.659	-0.827601	0.251506	-3.29058	0.000999826	0.022982
ENSG00000229619	45.5476	0.879226	0.267434	3.28764	0.00101029	0.0231931
ENSG00000124664	40.7275	1.03228	0.314131	3.28615	0.00101568	0.023241
ENSG00000197594	99.101	0.809387	0.246309	3.28606	0.00101599	0.023241
ENSG00000148143	452.822	0.693425	0.211025	3.28599	0.00101624	0.023241
ENSG00000182782	57.4295	-2.62519	0.799708	-3.28269	0.00102823	0.0234798
ENSG00000198488	59.3371	0.78298	0.238563	3.28206	0.0010305	0.0234798
ENSG00000197969	1613.34	0.611765	0.186398	3.28204	0.00103058	0.0234798
ENSG00000143167	1328.82	0.821722	0.250402	3.28161	0.00103216	0.0234862
ENSG00000111364	183.735	-0.424362	0.129399	-3.27948	0.00103999	0.0236345
ENSG00000251637	12.4652	1.26077	0.384556	3.2785	0.00104359	0.0236867
ENSG00000073146	14.1699	-1.38295	0.422208	-3.27553	0.00105465	0.0239076
ENSG00000185070	239.55	1.17615	0.359418	3.27236	0.00106653	0.0241175
ENSG00000241351	3477.29	-1.05087	0.321137	-3.27235	0.00106658	0.0241175
ENSG00000168528	251.086	0.633446	0.193665	3.27083	0.00107231	0.0242168
ENSG00000184014	385.313	-0.486207	0.14871	-3.2695	0.00107736	0.0243005
ENSG00000122188	183.378	-0.856486	0.26203	-3.26866	0.00108058	0.0243428
ENSG00000126814	99.0242	0.602354	0.184303	3.26829	0.00108201	0.0243445
ENSG00000134755	1426.21	0.922461	0.282329	3.26732	0.0010857	0.0243972
ENSG00000099330	49.9055	0.681396	0.208626	3.26611	0.00109035	0.0244712
ENSG00000242258	59.0226	-0.824087	0.252562	-3.26291	0.00110274	0.0247041
ENSG00000156970	135.675	-1.00085	0.306752	-3.26273	0.00110346	0.0247041
ENSG00000124882	84.5524	1.89776	0.581926	3.26117	0.00110954	0.0248094
ENSG00000261488	42.3807	1.24065	0.380481	3.26076	0.00111116	0.0248149
ENSG00000211625	243.618	-1.05562	0.324092	-3.25715	0.00112535	0.0251009
ENSG00000182606	1082.19	0.396813	0.121903	3.25515	0.00113333	0.0252477
ENSG00000173801	822.239	0.811559	0.249364	3.25451	0.00113589	0.0252735
ENSG00000161381	130.017	-0.942377	0.289598	-3.25408	0.00113759	0.0252802
ENSG00000123595	136.464	0.519929	0.159855	3.25251	0.00114392	0.025375
ENSG00000207008	140.329	-0.735133	0.226041	-3.25221	0.00114513	0.025375
ENSG00000108883	530.468	-0.364023	0.111939	-3.25197	0.00114607	0.025375
ENSG00000211648	307.931	-1.03941	0.319679	-3.25143	0.00114828	0.0253928
ENSG00000171608	387.261	-0.895651	0.275533	-3.25061	0.00115156	0.0254342
ENSG00000131471	103.638	1.11932	0.344441	3.24966	0.00115543	0.0254887
ENSG00000204618	5.14239	2.54245	0.783354	3.24559	0.00117206	0.025878
ENSG00000101856	210.114	0.588238	0.181282	3.24487	0.00117504	0.025878
ENSG00000180353	957.705	-0.649375	0.200137	-3.24465	0.00117595	0.025878
ENSG00000126262	34.3682	-2.34189	0.722307	-3.24224	0.00118594	0.0260661
ENSG00000109670	916.462	-0.522162	0.161189	-3.23945	0.00119762	0.0262908
ENSG00000157191	450.384	-0.312876	0.0966276	-3.23796	0.00120387	0.0263959
ENSG00000261226	21.9447	-1.33014	0.411149	-3.23517	0.00121572	0.0266235
ENSG00000224189	74.5458	1.08619	0.335854	3.23412	0.00122017	0.0266604
ENSG00000196914	2025.67	0.395628	0.122343	3.23376	0.00122171	0.0266604
ENSG00000182795	217.65	0.852968	0.263772	3.23373	0.00122183	0.0266604
ENSG00000130429	377.466	-0.390092	0.120754	-3.23047	0.00123589	0.0269346
ENSG00000204175	48.8206	1.00079	0.309975	3.2286	0.00124396	0.0270596
ENSG00000025039	107.554	-0.709471	0.219756	-3.22845	0.00124462	0.0270596
ENSG00000249240	17.4648	-2.41	0.746714	-3.22747	0.00124889	0.0271199
ENSG00000204613	54.3915	0.731442	0.22673	3.22604	0.00125514	0.0272228
ENSG00000151715	570.175	1.00721	0.312286	3.22526	0.00125856	0.0272386
ENSG00000198597	42.3362	1.0458	0.32426	3.22519	0.00125888	0.0272386
ENSG00000008294	1273.46	0.51406	0.159506	3.22284	0.00126929	0.0274308
ENSG00000211961	157.93	-1.69387	0.525649	-3.22243	0.00127107	0.0274365
ENSG00000223839	45.3329	1.22946	0.381622	3.22167	0.00127446	0.027477
ENSG00000211673	1207.83	-1.00924	0.313398	-3.22031	0.0012805	0.0275742
ENSG00000133392	3093.95	1.27755	0.396776	3.21982	0.00128272	0.0275892
ENSG00000211934	1247.14	-1.01123	0.314156	-3.21888	0.00128693	0.0276468
ENSG00000064102	148.237	-0.63275	0.196603	-3.21841	0.00128902	0.0276587
ENSG00000009790	508.368	-0.8477	0.263421	-3.21804	0.00129069	0.0276618
ENSG00000113494	105.616	1.25239	0.389386	3.21632	0.00129846	0.0277953
ENSG00000163803	51.8286	1.09663	0.341029	3.21565	0.00130149	0.0278025
ENSG00000157985	471.927	0.614189	0.191005	3.21557	0.00130187	0.0278025
ENSG00000161010	218.42	-0.581137	0.180765	-3.21487	0.00130505	0.0278161
ENSG00000117472	2480.12	0.861263	0.267932	3.21449	0.00130677	0.0278161
ENSG00000156587	289.714	-0.627181	0.195115	-3.21441	0.00130713	0.0278161
ENSG00000173175	98.7127	0.86788	0.270248	3.21143	0.00132078	0.0280688
ENSG00000075142	817.005	0.764654	0.238126	3.21114	0.00132211	0.0280688
ENSG00000100852	1312.46	0.497441	0.154959	3.21014	0.00132671	0.0281236
ENSG00000198729	46.704	0.90842	0.283005	3.2099	0.0013278	0.0281236
ENSG00000125775	553.507	0.844625	0.263284	3.20803	0.00133645	0.0282737
ENSG00000126777	2214.09	0.386538	0.120518	3.20731	0.00133982	0.0283116
ENSG00000100077	462.651	-0.704048	0.219746	-3.20392	0.00135568	0.0286134
ENSG00000110442	115.096	-0.410338	0.128121	-3.20274	0.00136129	0.0286881
ENSG00000268500	20.0185	-2.25971	0.705616	-3.20246	0.00136259	0.0286881
ENSG00000062524	53.2293	1.03314	0.322639	3.20217	0.00136398	0.0286881
ENSG00000168404	306.783	-0.537197	0.167837	-3.20071	0.0013709	0.0288
ENSG00000196502	243.102	0.840583	0.262714	3.19962	0.0013761	0.0288757
ENSG00000165661	172.545	-0.793136	0.247967	-3.19856	0.00138116	0.0289483
ENSG00000006210	48.914	0.918942	0.287337	3.19813	0.00138321	0.0289577
ENSG00000160991	283.989	-0.770042	0.240866	-3.19697	0.0013888	0.029041
ENSG00000164715	568.3	0.563259	0.176223	3.19628	0.00139211	0.029045
ENSG00000172403	1364.98	0.807792	0.25273	3.19626	0.0013922	0.029045
ENSG00000226025	6.56395	-2.43233	0.76133	-3.19484	0.00139907	0.029145
ENSG00000170608	62.7583	0.911627	0.285366	3.19459	0.00140032	0.029145
ENSG00000105889	24.208	-1.17571	0.368069	-3.19427	0.00140184	0.029145
ENSG00000148634	1083.55	0.693929	0.217279	3.19372	0.00140452	0.0291671
ENSG00000198513	49.5363	0.704015	0.220545	3.19217	0.0014121	0.029291
ENSG00000144426	979.017	0.686441	0.215219	3.1895	0.00142521	0.0295211
ENSG00000114023	208.762	0.543667	0.170469	3.18924	0.00142646	0.0295211
ENSG00000100344	13.5908	-1.84363	0.578141	-3.18889	0.00142822	0.0295237
ENSG00000171431	3926.24	1.0369	0.325522	3.18533	0.00144591	0.0297605
ENSG00000139946	187.278	0.528211	0.165829	3.18527	0.00144617	0.0297605
ENSG00000136826	709.413	1.06022	0.332859	3.1852	0.00144653	0.0297605
ENSG00000137673	22.8722	-1.80425	0.566499	-3.18492	0.00144794	0.0297605
ENSG00000187764	659.295	-0.754253	0.236831	-3.18478	0.00144864	0.0297605
ENSG00000263400	10.4005	1.39836	0.439102	3.1846	0.00144956	0.0297605
ENSG00000130958	195.45	0.772373	0.242761	3.18163	0.0014645	0.0300045
ENSG00000157680	25.1645	-1.48731	0.467477	-3.18157	0.00146477	0.0300045
ENSG00000072195	105.931	1.28486	0.404061	3.17987	0.00147339	0.0301442
ENSG00000239039	240.009	-0.878794	0.276387	-3.17957	0.00147493	0.0301442
ENSG00000141655	360.631	0.809337	0.25462	3.17861	0.00147983	0.0302103
ENSG00000198417	18.2906	1.34957	0.424912	3.17612	0.0014926	0.0304365
ENSG00000013561	299.451	0.343718	0.108248	3.17529	0.00149686	0.030489
ENSG00000147655	31.3091	2.01295	0.634248	3.17376	0.0015048	0.0306162
ENSG00000268230	23.4434	-1.26894	0.399934	-3.17288	0.00150936	0.0306746
ENSG00000111801	430.621	-0.697716	0.219931	-3.17244	0.00151166	0.0306868
ENSG00000022267	406.949	0.909006	0.286562	3.17211	0.00151336	0.0306868
ENSG00000211662	961.2	-1.20492	0.379923	-3.17148	0.00151663	0.0307186
ENSG00000107796	786.543	1.09423	0.345095	3.17081	0.00152013	0.030755
ENSG00000128340	494.471	-0.677003	0.213579	-3.1698	0.00152544	0.0308278
ENSG00000153707	391.963	1.05265	0.332246	3.16828	0.00153345	0.030955
ENSG00000102804	1109.01	0.680264	0.214736	3.16791	0.00153539	0.030955
ENSG00000132840	12.5785	1.27766	0.403348	3.16763	0.00153687	0.030955
ENSG00000042445	377.164	0.850144	0.268471	3.16662	0.00154224	0.0310286
ENSG00000109586	525.759	0.636375	0.201072	3.16492	0.00155125	0.0311751
ENSG00000106809	76.0851	1.45551	0.460353	3.16172	0.0015684	0.0314848
ENSG00000187801	27.4806	-0.871833	0.275935	-3.15956	0.0015801	0.0316805
ENSG00000215193	1006.94	0.532553	0.168568	3.15927	0.00158166	0.0316805
ENSG00000136933	73.3766	-0.496293	0.157193	-3.15723	0.00159276	0.0318436
ENSG00000072135	617.464	0.457945	0.145054	3.15707	0.0015936	0.0318436
ENSG00000108187	176.193	0.753221	0.238602	3.1568	0.00159509	0.0318436
ENSG00000079112	1822.63	0.949354	0.300943	3.15459	0.00160722	0.0320503
ENSG00000122034	356.113	-0.431343	0.136928	-3.15014	0.00163192	0.0325071
ENSG00000211670	161.379	-1.12791	0.358129	-3.14945	0.00163578	0.0325481
ENSG00000278991	46.1726	1.32435	0.420667	3.14822	0.00164268	0.0326495
ENSG00000197860	209.4	-0.541958	0.172198	-3.1473	0.00164788	0.0327169
ENSG00000198626	152.603	1.15825	0.368178	3.1459	0.00165578	0.0327922
ENSG00000092929	487.616	-0.697697	0.221786	-3.14581	0.00165628	0.0327922
ENSG00000198523	69.8166	1.1226	0.356874	3.14566	0.00165713	0.0327922
ENSG00000153093	13.9536	-1.32001	0.419775	-3.14456	0.00166337	0.0328797
ENSG00000139540	93.4172	0.960991	0.305825	3.14229	0.00167632	0.0330996
ENSG00000153774	322.059	0.56691	0.18047	3.1413	0.00168198	0.033175
ENSG00000145029	39.6548	-1.04603	0.33307	-3.14057	0.0016862	0.033222
ENSG00000171848	290.611	-0.855919	0.272726	-3.13838	0.00169883	0.0334345
ENSG00000174236	87.8088	0.929618	0.296317	3.13724	0.00170547	0.0335285
ENSG00000178921	224.655	-0.775317	0.247254	-3.13571	0.00171439	0.03364
ENSG00000100994	1413.86	0.680546	0.217061	3.13527	0.00171697	0.03364
ENSG00000254827	24.931	0.986556	0.314682	3.13509	0.00171802	0.03364
ENSG00000125170	313.037	0.670026	0.213746	3.13468	0.00172039	0.03364
ENSG00000244734	35.3476	1.57817	0.503455	3.13467	0.00172045	0.03364
ENSG00000084234	1075.53	0.588089	0.187627	3.13436	0.00172231	0.0336401
ENSG00000143365	84.4559	0.755052	0.240976	3.13331	0.00172847	0.0337238
ENSG00000121898	32.3818	1.12345	0.358702	3.13197	0.00173635	0.0338081
ENSG00000227304	3.89219	-1.6492	0.526575	-3.13195	0.00173652	0.0338081
ENSG00000144290	8.48159	1.30718	0.41737	3.13194	0.00173653	0.0338081
ENSG00000165895	368.53	0.711657	0.227414	3.12935	0.00175194	0.03406
ENSG00000002587	35.5415	0.857966	0.274233	3.1286	0.00175641	0.03406
ENSG00000153233	240.961	1.02082	0.326348	3.12801	0.00175994	0.03406
ENSG00000142945	82.0974	-1.25454	0.401069	-3.12798	0.00176012	0.03406
ENSG00000163082	300.598	0.773352	0.247275	3.1275	0.00176301	0.03406
ENSG00000166333	448.594	0.292614	0.093569	3.12725	0.00176449	0.03406
ENSG00000137269	436.114	0.716489	0.229126	3.12705	0.0017657	0.03406
ENSG00000088836	25.5219	-1.33239	0.42615	-3.12658	0.00176851	0.03406
ENSG00000152455	57.3811	-0.756803	0.242058	-3.12654	0.00176878	0.03406
ENSG00000187720	274.003	0.822738	0.263161	3.12637	0.00176978	0.03406
ENSG00000259974	162.239	1.00877	0.322674	3.12627	0.00177036	0.03406
ENSG00000140105	904.399	-0.609789	0.195087	-3.12573	0.00177365	0.03406
ENSG00000116679	1761.46	0.651965	0.208606	3.12534	0.00177601	0.03406
ENSG00000064999	297.33	0.435521	0.139357	3.12522	0.00177674	0.03406
ENSG00000117090	134.352	-0.801886	0.256599	-3.12505	0.00177775	0.03406
ENSG00000164045	45.7757	-0.782632	0.250487	-3.12444	0.00178145	0.0340948
ENSG00000178814	83.6253	1.24559	0.398792	3.12341	0.00178766	0.0341774
ENSG00000125868	910.587	0.595844	0.19086	3.12189	0.00179692	0.034306
ENSG00000151503	236.837	-0.722881	0.231567	-3.12169	0.00179819	0.034306
ENSG00000188158	66.8014	0.756239	0.242329	3.12071	0.00180413	0.0343832
ENSG00000203688	5.60035	2.07981	0.666602	3.12002	0.00180841	0.0346108
ENSG00000169562	32.2314	0.887231	0.284509	3.11846	0.00181799	0.0346108
ENSG00000104756	380.038	0.370303	0.118789	3.1173	0.00182515	0.0347105
ENSG00000280721	8.32516	-1.24924	0.400894	-3.11613	0.0018324	0.0348117
ENSG00000181817	56.2725	-0.634031	0.203505	-3.11555	0.00183599	0.0348434
ENSG00000288156	76.6058	-0.959557	0.308075	-3.11469	0.00184139	0.0348774
ENSG00000213445	154.304	-0.869956	0.279324	-3.11451	0.00184253	0.0348774
ENSG00000187258	17.59	1.30119	0.417805	3.11434	0.00184358	0.0348774
ENSG00000096996	98.0252	-0.888924	0.285479	-3.1138	0.00184692	0.0349041
ENSG00000173599	135.163	0.656005	0.210707	3.11336	0.00184972	0.0349205
ENSG00000213533	106.158	-0.669625	0.21526	-3.11077	0.00186601	0.0351912
ENSG00000100453	21.1715	-1.53818	0.49468	-3.10944	0.00187439	0.0352558
ENSG00000211941	553.801	-1.00457	0.323098	-3.10919	0.00187599	0.0352558
ENSG00000165322	576.983	0.417431	0.134261	3.1091	0.00187661	0.0352558
ENSG00000243064	121.058	1.23077	0.3959	3.10878	0.00187861	0.0352558
ENSG00000211640	181.046	-1.04816	0.33717	-3.10869	0.00187919	0.0352558
ENSG00000225969	80.8907	0.917524	0.295205	3.10809	0.00188298	0.0352637
ENSG00000154096	122.726	-0.951717	0.306226	-3.10789	0.00188426	0.0352637
ENSG00000146192	386.398	-0.901682	0.290144	-3.1077	0.00188547	0.0352637
ENSG00000165152	57.1521	0.855829	0.275499	3.10647	0.00189338	0.035375
ENSG00000244509	231.802	-0.48198	0.155178	-3.10598	0.00189647	0.0353961
ENSG00000089094	480.525	-0.717092	0.230916	-3.10543	0.00190002	0.0354258
ENSG00000131781	472.618	0.860603	0.27716	3.10507	0.00190231	0.035432
ENSG00000183856	192.345	-0.736833	0.237341	-3.10454	0.00190577	0.0354599
ENSG00000152894	736.118	0.628587	0.202519	3.10385	0.00191021	0.0354784
ENSG00000130203	122.174	-0.862834	0.277995	-3.10377	0.00191069	0.0354784
ENSG00000119508	65.3555	1.05051	0.338678	3.1018	0.00192351	0.0356797
ENSG00000248144	264.906	0.979547	0.315946	3.10036	0.00193284	0.035816
ENSG00000177191	18.6572	1.26557	0.408485	3.0982	0.00194701	0.0360417
ENSG00000163017	329.413	1.36403	0.440514	3.09645	0.00195855	0.0362181
ENSG00000135898	23.0549	-1.06387	0.34385	-3.09398	0.0019749	0.0364831
ENSG00000198885	29.833	-1.0828	0.350128	-3.09258	0.00198423	0.0366181
ENSG00000128573	105.779	1.33355	0.431279	3.09209	0.00198754	0.0366417
ENSG00000243759	17.4347	-1.1061	0.357943	-3.09017	0.00200044	0.036842
ENSG00000144130	14.6377	-1.96978	0.637608	-3.08933	0.00200608	0.0369081
ENSG00000012124	1237.28	-1.17561	0.380655	-3.08838	0.0020125	0.0369551
ENSG00000143297	644.994	-1.10271	0.357055	-3.08835	0.00201272	0.0369551
ENSG00000141040	61.1486	-0.815663	0.264156	-3.0878	0.00201641	0.036956
ENSG00000235092	26.9444	1.23782	0.400884	3.08774	0.00201686	0.036956
ENSG00000172828	334.675	0.903602	0.292699	3.08714	0.00202093	0.0369696
ENSG00000100567	305.966	-0.336475	0.108996	-3.08703	0.00202169	0.0369696
ENSG00000151012	134.284	-0.910597	0.295012	-3.08664	0.00202432	0.0369801
ENSG00000198947	686.547	1.00303	0.324996	3.08627	0.00202682	0.0369851
ENSG00000178573	694.712	-0.862246	0.279406	-3.086	0.00202868	0.0369851
ENSG00000211937	458.228	-0.907942	0.294312	-3.08497	0.00203574	0.0370153
ENSG00000166510	456.295	0.839792	0.272222	3.08495	0.00203587	0.0370153
ENSG00000170356	34.9585	1.32923	0.430888	3.08486	0.00203649	0.0370153
ENSG00000116663	41.6074	-0.671285	0.217634	-3.08447	0.00203914	0.0370263
ENSG00000227560	58.8907	1.15697	0.375214	3.08349	0.00204589	0.0370966
ENSG00000153904	374.265	0.520251	0.168731	3.08331	0.00204712	0.0370966
ENSG00000146574	327.208	-0.325826	0.105718	-3.08203	0.00205596	0.0372195
ENSG00000136040	474.919	-0.632467	0.205319	-3.08042	0.00206711	0.0373839
ENSG00000197933	106.135	0.649444	0.210902	3.07937	0.00207441	0.0374784
ENSG00000162747	49.8249	-3.28497	1.06754	-3.07715	0.00208991	0.0377208
ENSG00000077942	159.598	0.830538	0.270217	3.0736	0.00211494	0.0380979
ENSG00000207166	76.7672	-0.845853	0.275201	-3.07359	0.00211503	0.0380979
ENSG00000249026	7.34489	1.6878	0.549239	3.07299	0.00211926	0.0381269
ENSG00000163586	2860.16	1.21143	0.394264	3.07265	0.00212168	0.0381269
ENSG00000170075	11.4201	1.78992	0.582577	3.07243	0.00212327	0.0381269
ENSG00000043462	488.409	-0.63749	0.207505	-3.07217	0.00212508	0.0381269
ENSG00000231246	28.701	1.09374	0.356252	3.07014	0.00213961	0.0383459
ENSG00000261061	13.6093	-0.82197	0.267757	-3.06984	0.00214174	0.0383459
ENSG00000100614	759.914	0.432684	0.140959	3.06957	0.00214365	0.0383459
ENSG00000086967	20.6265	-1.22921	0.400506	-3.06915	0.00214672	0.0383628
ENSG00000107518	57.7915	0.978985	0.319178	3.06721	0.00216068	0.0385127
ENSG00000133318	327.253	0.430567	0.140378	3.0672	0.00216074	0.0385127
ENSG00000287090	8.79368	1.66766	0.543725	3.06709	0.0021615	0.0385127
ENSG00000095585	363.636	-0.692218	0.225733	-3.06654	0.00216555	0.0385329
ENSG00000186472	204.627	0.833907	0.271954	3.06635	0.0021669	0.0385329
ENSG00000273066	59.3464	1.2515	0.408583	3.06303	0.0021911	0.0389248
ENSG00000148200	48.7577	0.885556	0.289162	3.0625	0.00219498	0.0389555
ENSG00000164066	98.4345	0.718052	0.234601	3.06073	0.00220797	0.0391379
ENSG00000163362	810.068	0.748313	0.244506	3.06051	0.00220959	0.0391379
ENSG00000133433	8.78672	-1.28536	0.420043	-3.06007	0.00221285	0.0391461
ENSG00000148660	374.691	0.555757	0.181628	3.05986	0.00221439	0.0391461
ENSG00000271643	34.9083	0.946289	0.309385	3.05862	0.00222362	0.0392709
ENSG00000116285	377.808	0.981707	0.321157	3.05678	0.00223726	0.0394732
ENSG00000234073	20.0687	1.13596	0.371768	3.05555	0.00224647	0.0395761
ENSG00000170485	172.702	0.738949	0.241849	3.05542	0.00224747	0.0395761
ENSG00000071539	30.5561	-0.898373	0.294134	-3.0543	0.00225586	0.0396547
ENSG00000278263	13.7494	-1.64111	0.537395	-3.05383	0.00225937	0.0396547
ENSG00000101057	165.703	-1.00684	0.329723	-3.05358	0.00226125	0.0396547
ENSG00000197989	130.031	-0.523721	0.17152	-3.05341	0.00226256	0.0396547
ENSG00000148180	1579.16	0.516697	0.169222	3.05336	0.00226291	0.0396547
ENSG00000162627	107.168	0.64856	0.212507	3.05195	0.00227363	0.039804
ENSG00000280137	20.7114	-1.18563	0.388655	-3.05061	0.00228377	0.0399314
ENSG00000020577	350.537	0.638769	0.209414	3.05027	0.00228638	0.0399314
ENSG00000132359	401.328	0.642747	0.210729	3.05011	0.00228754	0.0399314
ENSG00000176563	3.3414	2.48467	0.814728	3.04969	0.00229075	0.0400462
ENSG00000255330	35.4324	1.15743	0.379613	3.04896	0.00229633	0.0400462
ENSG00000242110	153.426	0.964366	0.316441	3.04753	0.00230727	0.0401982
ENSG00000115963	356.025	0.822332	0.269979	3.04591	0.00231975	0.0403352
ENSG00000042062	81.2362	-0.886419	0.291034	-3.04576	0.00232092	0.0403352
ENSG00000099901	167.444	-0.460086	0.151064	-3.04564	0.00232183	0.0403352
ENSG00000179934	10.5048	-1.34754	0.44255	-3.04493	0.00232732	0.0403916
ENSG00000116741	321.518	1.00482	0.330076	3.04422	0.00233288	0.0404493
ENSG00000288587	31.9937	-0.672915	0.221071	-3.04389	0.0023354	0.0404542
ENSG00000206077	69.9018	1.50214	0.493628	3.04305	0.00234191	0.0405281
ENSG00000186951	608.876	0.681135	0.223863	3.04264	0.00234512	0.0405327
ENSG00000257727	159.803	-0.424117	0.139413	-3.04217	0.00234881	0.0405327
ENSG00000176834	326.35	0.673894	0.221524	3.04209	0.00234943	0.0405327
ENSG00000126562	245.728	0.911716	0.299722	3.04187	0.00235115	0.0405327
ENSG00000078401	139.162	1.16275	0.382324	3.04125	0.00235596	0.0405768
ENSG00000267795	106.196	0.942369	0.310069	3.03923	0.00237186	0.0407666
ENSG00000119139	806.125	0.446635	0.146964	3.03908	0.00237304	0.0407666
ENSG00000131203	294.957	-1.00376	0.330293	-3.03899	0.00237374	0.0407666
ENSG00000213886	995.488	-0.950869	0.313162	-3.03635	0.00239463	0.0410862
ENSG00000135069	41.3992	-0.820697	0.270379	-3.03536	0.00240248	0.0411524
ENSG00000175329	110.445	0.946596	0.311863	3.03529	0.00240304	0.0411524
ENSG00000116649	59.5821	-0.53177	0.175224	-3.0348	0.00240695	0.0411692
ENSG00000287306	16.8168	1.16063	0.382467	3.0346	0.00240858	0.0411692
ENSG00000180539	11.0499	-2.02065	0.666006	-3.03398	0.00241354	0.041215
ENSG00000260092	38.1319	1.73568	0.572193	3.03338	0.0024183	0.0412572
ENSG00000167074	122.803	0.621776	0.205023	3.03271	0.00242367	0.0412833
ENSG00000228863	12.754	-1.13882	0.375523	-3.03262	0.0024244	0.0412833
ENSG00000244122	9.73148	1.75286	0.578185	3.03166	0.00243211	0.0413455
ENSG00000204174	201.236	1.12772	0.371994	3.03156	0.00243295	0.0413455
ENSG00000180071	62.6861	0.943626	0.311293	3.03131	0.00243492	0.0413455
ENSG00000145088	186.52	-0.897205	0.296014	-3.03096	0.00243778	0.0413552
ENSG00000205213	493.164	0.895731	0.295735	3.02883	0.00245502	0.0416087
ENSG00000169435	512.353	0.695863	0.229802	3.0281	0.00246097	0.0416705
ENSG00000145555	717.496	0.634043	0.209491	3.02659	0.00247331	0.0418402
ENSG00000155254	58.9308	0.593547	0.196217	3.02495	0.00248675	0.042008
ENSG00000164109	87.5428	-0.854577	0.282522	-3.02481	0.00248788	0.042008
ENSG00000111666	205.487	0.51961	0.171842	3.02376	0.00249652	0.0421145
ENSG00000257524	487.547	0.586741	0.194079	3.0232	0.00250115	0.0421533
ENSG00000137177	590.457	0.522973	0.173018	3.02265	0.00250569	0.0421905
ENSG00000007171	2439.36	-1.78543	0.59126	-3.01971	0.00253017	0.0425629
ENSG00000211644	634.73	-0.766623	0.253933	-3.019	0.00253607	0.0426225
ENSG00000048540	22.5329	1.69355	0.561547	3.01586	0.00256256	0.0430276
ENSG00000140992	559.562	0.339571	0.112613	3.01539	0.00256651	0.0430324
ENSG00000107779	236.507	0.678163	0.224917	3.01517	0.00256831	0.0430324
ENSG00000111816	402.825	0.770085	0.25542	3.01498	0.00256998	0.0430324
ENSG00000117228	852.411	-0.74629	0.247579	-3.01434	0.00257535	0.0430496
ENSG00000142484	5.97818	1.79825	0.596573	3.01429	0.00257578	0.0430496
ENSG00000287703	5.77375	2.09227	0.694148	3.01415	0.00257701	0.0430847
ENSG00000168938	77.5576	0.628349	0.208503	3.01363	0.00258146	0.0430847
ENSG00000173821	8850.73	-0.617551	0.204929	-3.01349	0.00258265	0.0430847
ENSG00000249453	4.25683	2.97533	0.987365	3.0134	0.00258335	0.0430971
ENSG00000113722	236.589	0.697866	0.231609	3.01312	0.00258578	0.0430971
ENSG00000253123	6.53201	1.88921	0.627063	3.01279	0.00258858	0.043104
ENSG00000234155	33.7966	1.339	0.444519	3.01224	0.00259325	0.0431421
ENSG00000120217	151.934	-1.00205	0.332758	-3.01134	0.00260099	0.0432311
ENSG00000166451	49.0303	-0.71368	0.237054	-3.01063	0.00260711	0.0432928
ENSG00000090402	846.27	1.16023	0.385447	3.01009	0.00261174	0.04333
ENSG00000115306	6058.28	0.472822	0.157096	3.00976	0.00261458	0.0433372
ENSG00000102471	249.289	0.632309	0.210116	3.00933	0.00261827	0.0433587
ENSG00000198815	460.979	0.348665	0.115887	3.00867	0.00262395	0.0434129
ENSG00000048028	246.712	-0.501319	0.166711	-3.00711	0.00263747	0.0435967
ENSG00000102934	34.3216	1.1952	0.397664	3.00554	0.00265111	0.043782
ENSG00000171916	111.487	0.946364	0.315005	3.00428	0.00266208	0.0439231
ENSG00000196689	100.306	0.544969	0.181468	3.00311	0.00267236	0.0440498
ENSG00000171227	125.042	0.896065	0.298416	3.00274	0.00267564	0.0440498
ENSG00000225756	25.7654	-1.03557	0.344896	-3.00257	0.00267707	0.0440498
ENSG00000243290	1025.8	-0.974084	0.324725	-2.99972	0.00270231	0.0444246
ENSG00000103375	260.503	2.63501	0.879	2.99774	0.0027199	0.0446224
ENSG00000229474	81.7973	-0.657759	0.219437	-2.99749	0.00272215	0.0446224
ENSG00000153976	22.8674	-1.36273	0.454656	-2.99729	0.00272393	0.0446224
ENSG00000102996	190.446	0.711986	0.237546	2.99726	0.00272422	0.0446224
ENSG00000111679	633.483	-0.623883	0.208187	-2.99674	0.00272884	0.0446575
ENSG00000241529	35.1374	-1.07482	0.358726	-2.9962	0.0027337	0.0446966
ENSG00000113805	20.606	1.38338	0.461759	2.99588	0.00273653	0.0447024
ENSG00000182175	23.8779	1.45212	0.484817	2.99519	0.00274278	0.0447294
ENSG00000124357	393.011	-0.576175	0.192375	-2.99506	0.00274391	0.0447294
ENSG00000108176	39.9582	0.998731	0.333485	2.99483	0.00274599	0.0447294
ENSG00000142185	97.2623	-0.870907	0.29089	-2.99394	0.00275405	0.0447294
ENSG00000153714	101.358	0.776538	0.259381	2.99381	0.00275515	0.0447294
ENSG00000146147	2.51868	2.3455	0.783508	2.99358	0.00275722	0.0447294
ENSG00000107242	471.629	0.659369	0.220266	2.99351	0.00275788	0.0447294
ENSG00000119888	1970.48	0.888776	0.296924	2.99328	0.00275996	0.0447294
ENSG00000072657	53.6797	1.424	0.475754	2.99315	0.00276114	0.0447294
ENSG00000166311	136.207	0.704028	0.235226	2.99298	0.00276265	0.0447294
ENSG00000112874	118.24	0.588014	0.196466	2.99295	0.00276294	0.0447294
ENSG00000173581	23.5174	-0.840925	0.281009	-2.99252	0.00276682	0.0447521
ENSG00000105122	239.601	-0.928433	0.310302	-2.99203	0.00277132	0.0447678
ENSG00000140749	275.242	-0.811078	0.271094	-2.99187	0.00277274	0.0447678
ENSG00000186834	255.874	0.47299	0.158124	2.99125	0.00277837	0.0448186
ENSG00000173272	35.8037	-0.669846	0.224045	-2.98979	0.00279173	0.0449939
ENSG00000211966	890.25	-0.859755	0.287667	-2.98871	0.00280155	0.045112
ENSG00000204580	541.192	0.717746	0.240174	2.98844	0.00280406	0.0451121
ENSG00000119862	146.626	0.778684	0.260624	2.98777	0.00281024	0.0451713
ENSG00000197375	172.151	0.827283	0.277036	2.9862	0.00282469	0.0453633
ENSG00000132849	1292.17	0.606531	0.203228	2.98449	0.00284053	0.0455771
ENSG00000142748	4.02278	-2.38901	0.800599	-2.98403	0.00284478	0.0456561
ENSG00000121653	20.5348	1.12276	0.376301	2.98369	0.00284798	0.0456561
ENSG00000115902	187.798	-0.680853	0.228225	-2.98325	0.00285207	0.0456599
ENSG00000125730	1882.02	-0.861541	0.288805	-2.98312	0.00285327	0.0456599
ENSG00000264522	338.047	0.696854	0.233629	2.98274	0.00285683	0.0456765
ENSG00000266920	8.01209	1.83259	0.61462	2.98167	0.00286684	0.0457959
ENSG00000002549	751.654	-0.533688	0.179009	-2.98134	0.00286986	0.045799
ENSG00000100604	100.893	0.941272	0.315746	2.98111	0.0028721	0.045799
ENSG00000198019	9.7839	-2.32095	0.778709	-2.98051	0.00287766	0.0458471
ENSG00000138771	1044.03	0.677582	0.227365	2.98016	0.00288101	0.0458601
ENSG00000163013	97.3613	-0.623778	0.209359	-2.97946	0.00288759	0.0459244
ENSG00000164989	100.311	0.683277	0.229395	2.9786	0.00289568	0.0460125
ENSG00000255495	27.7846	0.766624	0.257434	2.97794	0.00290191	0.0460711
ENSG00000254708	13.1531	1.23882	0.416205	2.97646	0.00291599	0.0462539
ENSG00000172260	103.768	0.768616	0.258275	2.97596	0.0029207	0.046257
ENSG00000058091	332.673	-0.810558	0.272431	-2.97528	0.00292718	0.046257
ENSG00000171747	4187.69	0.794448	0.267071	2.97466	0.00293311	0.046257
ENSG00000025423	22.9529	1.22997	0.413517	2.97442	0.00293543	0.046257
ENSG00000163293	108.207	0.764048	0.256877	2.97437	0.0029359	0.046257
ENSG00000182919	318.205	0.500144	0.168152	2.97436	0.00293603	0.046257
ENSG00000112742	76.3928	-1.03458	0.34784	-2.97431	0.00293648	0.046257
ENSG00000135124	274.357	0.611275	0.20552	2.97429	0.00293667	0.046257
ENSG00000137474	137.211	-0.54707	0.183964	-2.9738	0.0029414	0.0462912
ENSG00000100629	289.901	-0.640854	0.215558	-2.973	0.00294906	0.0463567
ENSG00000231298	11.545	1.95805	0.658648	2.97283	0.00295069	0.0463567
ENSG00000244575	415.668	-0.892273	0.300256	-2.97171	0.00296146	0.0464854
ENSG00000197321	1219.96	0.671448	0.226012	2.97085	0.00296973	0.0465748
ENSG00000111224	233.485	-0.578747	0.19483	-2.97053	0.00297291	0.0465841
ENSG00000016402	27.5771	1.19697	0.403029	2.96993	0.00297868	0.0466342
ENSG00000159166	460.821	0.497483	0.167564	2.96891	0.00298858	0.0467486
ENSG00000119042	977.869	0.693545	0.233642	2.96841	0.0029934	0.0467836
ENSG00000130176	126.119	1.47672	0.497721	2.96696	0.00300756	0.0469642
ENSG00000227057	160.214	-0.487215	0.164298	-2.96544	0.00302248	0.0471564
ENSG00000188039	24.3658	1.33654	0.451147	2.96253	0.0030512	0.0475384
ENSG00000204540	78.5696	0.864812	0.291927	2.96243	0.00305222	0.0475384
ENSG00000155926	469.59	-0.622021	0.210015	-2.96179	0.00305857	0.0475557
ENSG00000137414	238.536	0.564003	0.190427	2.96179	0.0030586	0.0475557
ENSG00000255833	108.372	-0.607771	0.205397	-2.95901	0.00308629	0.047945
ENSG00000174600	175.212	-0.714492	0.241526	-2.95823	0.00309407	0.0480245
ENSG00000134245	165.227	1.01665	0.343743	2.95757	0.0031007	0.0480817
ENSG00000175164	146.077	0.818168	0.276673	2.95717	0.0031048	0.0480817
ENSG00000125735	59.746	-1.04318	0.352773	-2.95707	0.00310574	0.0480817
ENSG00000118971	1931.65	-0.471591	0.159521	-2.95629	0.00311365	0.0481607
ENSG00000144057	32.1137	1.86272	0.630142	2.95604	0.00311617	0.0481607
ENSG00000126001	747.127	-0.456064	0.1543	-2.95569	0.00311968	0.0481737
ENSG00000147536	97.8199	-1.17161	0.396525	-2.9547	0.00312973	0.0482877
ENSG00000141562	204.76	-0.383075	0.129702	-2.9535	0.00314194	0.0484347
ENSG00000180535	38.6321	-0.935478	0.316815	-2.95276	0.00314947	0.0484927
ENSG00000196712	1268.99	0.450672	0.152636	2.9526	0.00315108	0.0484927
ENSG00000198929	51.0406	0.757439	0.256656	2.95119	0.00316555	0.0486532
ENSG00000137558	97.0156	1.48542	0.503352	2.95106	0.00316689	0.0486532
ENSG00000259660	241.675	-0.762857	0.258604	-2.9499	0.00317877	0.0487447
ENSG00000157483	1207.06	0.450733	0.152797	2.94988	0.003179	0.0487447
ENSG00000104413	516.295	0.666776	0.226049	2.94969	0.00318094	0.0487447
ENSG00000160710	2412.42	-0.288812	0.0979227	-2.94939	0.00318404	0.0487509
ENSG00000142197	626.641	0.562611	0.19085	2.94792	0.00319925	0.0489423
ENSG00000171433	3.6372	1.85984	0.631324	2.94594	0.00321974	0.0492546
ENSG00000113249	15.2603	1.28484	0.436176	2.94569	0.00322239	0.0492546
ENSG00000169245	104.52	-0.936913	0.318423	-2.94235	0.00325729	0.0497459
ENSG00000152229	63.0366	-0.563971	0.191713	-2.94175	0.00326359	0.0498001
ENSG00000163626	112.402	-0.456946	0.155373	-2.94095	0.00327203	0.0498599
ENSG00000162458	768.505	0.660246	0.224515	2.94076	0.00327404	0.0498599
ENSG00000149289	328.274	0.682363	0.232065	2.9404	0.00327792	0.0498599
ENSG00000185015	132.472	0.680132	0.231311	2.94034	0.00327855	0.0498599
ENSG00000178462	57.8657	1.29399	0.440224	2.9394	0.0032885	0.0499683
ENSG00000122952	117.865	-0.569664	0.19382	-2.93914	0.00329121	0.0499683
ENSG00000117407	5.89956	1.65741	0.564278	2.93723	0.00331158	0.0502353
ENSG00000137868	17.9046	-1.15107	0.391959	-2.93671	0.00331712	0.0502361
ENSG00000140416	2229.87	0.656673	0.223609	2.93671	0.00331719	0.0502361
ENSG00000166743	11.0751	1.13612	0.386952	2.93608	0.00332387	0.050295
ENSG00000250280	10.2584	1.74897	0.596191	2.93357	0.00335086	0.0506084
ENSG00000172380	1142.63	0.729204	0.248587	2.93339	0.00335283	0.0506084
ENSG00000166619	347.616	0.493879	0.168365	2.93338	0.00335298	0.0506084
ENSG00000084070	557.877	-0.541905	0.18494	-2.93017	0.00338777	0.0510909
ENSG00000070610	889.349	0.492627	0.168179	2.92918	0.00339857	0.051172
ENSG00000149418	1062.38	0.742685	0.253583	2.92877	0.00340311	0.051172
ENSG00000248787	21.9213	0.840236	0.286905	2.92862	0.00340472	0.051172
ENSG00000068079	133.112	-0.520997	0.177911	-2.92841	0.003407	0.051172
ENSG00000196209	25.6555	-1.21065	0.413419	-2.92838	0.00340731	0.051172
ENSG00000060566	9.88648	2.05564	0.702055	2.92804	0.00341106	0.0511858
ENSG00000204257	533.971	-0.564819	0.192953	-2.92723	0.00341994	0.0512466
ENSG00000263429	96.9461	0.90949	0.310708	2.92715	0.00342079	0.0512466
ENSG00000158467	1235.2	0.762835	0.260834	2.9246	0.003449	0.0516202
ENSG00000266028	291.735	-0.524945	0.179507	-2.92437	0.0034515	0.0516202
ENSG00000171124	445.426	0.778519	0.26624	2.92412	0.0034543	0.0516202
ENSG00000198826	225.645	-1.00855	0.345101	-2.92249	0.00347247	0.0518488
ENSG00000188993	81.4929	0.965837	0.330619	2.9213	0.00348576	0.0519841
ENSG00000091592	528.578	-0.74334	0.254467	-2.92116	0.00348728	0.0519841
ENSG00000113248	13.2858	1.07032	0.366468	2.92065	0.00349305	0.052007
ENSG00000075618	63.2483	-0.595957	0.204066	-2.92042	0.00349563	0.052007
ENSG00000023171	101.648	-0.726626	0.248836	-2.9201	0.00349914	0.052007
ENSG00000187741	235.128	-0.807607	0.276578	-2.92	0.00350033	0.052007
ENSG00000152804	108.665	-0.694764	0.23808	-2.9182	0.00352061	0.0522653
ENSG00000255639	67.3663	0.785391	0.269348	2.91589	0.0035467	0.0526095
ENSG00000197142	937.129	0.524629	0.180023	2.91423	0.00356564	0.0528142
ENSG00000122122	453.942	-0.836433	0.287027	-2.91412	0.00356688	0.0528142
ENSG00000163507	99.393	-0.941803	0.323209	-2.91391	0.00356928	0.0528142
ENSG00000135220	94.0466	1.41018	0.48401	2.91353	0.00357365	0.0528356
ENSG00000196684	306.456	-0.462715	0.158891	-2.91215	0.00358952	0.0529564
ENSG00000185989	272.475	-0.565073	0.194043	-2.9121	0.00359011	0.0529564
ENSG00000011478	43.4816	-0.812658	0.279067	-2.91205	0.00359063	0.0529564
ENSG00000093072	454.394	-0.783915	0.26922	-2.9118	0.00359354	0.0529564
ENSG00000089351	157.236	-0.468131	0.160807	-2.91115	0.00360107	0.053024
ENSG00000138185	674.088	-0.464657	0.159656	-2.91037	0.00361005	0.053113
ENSG00000110446	109.623	-0.591999	0.203491	-2.90921	0.00362348	0.0532672
ENSG00000073578	609.392	0.374624	0.128945	2.9053	0.00366899	0.0538924
ENSG00000233264	46.06	-1.26123	0.434192	-2.90477	0.00367519	0.0539396
ENSG00000262406	841.212	-0.791612	0.272549	-2.90448	0.00367867	0.0539469
ENSG00000102316	273.585	0.443354	0.15268	2.9038	0.00368661	0.0540194
ENSG00000118193	85.8567	-0.995203	0.342886	-2.90243	0.00370277	0.0542122
ENSG00000123838	85.0728	-1.96554	0.677272	-2.90214	0.00370624	0.0542192
ENSG00000084652	600.562	-0.283302	0.0976347	-2.90166	0.00371195	0.0542587
ENSG00000213654	187.086	-0.511227	0.176208	-2.90127	0.00371659	0.0542827
ENSG00000169692	70.4547	0.753693	0.259804	2.90101	0.00371966	0.0542835
ENSG00000171603	1009.85	0.480293	0.165633	2.89975	0.00373463	0.054458
ENSG00000132780	717.677	-0.325222	0.112184	-2.89899	0.00374361	0.054545
ENSG00000204065	1.71386	2.9634	1.02263	2.89782	0.00375763	0.0546694
ENSG00000124508	244.249	-0.640384	0.22099	-2.89779	0.00375796	0.0546694
ENSG00000241163	43.5939	-1.22877	0.424039	-2.89777	0.0037582	0.0546694
ENSG00000167476	4.8329	-1.51236	0.522456	-2.89472	0.00379499	0.0552279
ENSG00000070961	1073.68	0.640603	0.22133	2.89433	0.00379965	0.0552279
ENSG00000240869	267.544	-0.97207	0.335893	-2.89399	0.00380382	0.0552441
ENSG00000171953	70.9057	-0.556111	0.192178	-2.89372	0.00380707	0.0552468
ENSG00000176273	43.5103	0.74513	0.257542	2.89324	0.00381293	0.0552876
ENSG00000100427	3.51723	-2.16377	0.747958	-2.8929	0.00381701	0.0554933
ENSG00000167613	180.268	-0.566835	0.196013	-2.89182	0.0038302	0.0554933
ENSG00000184371	111.962	-0.483385	0.167232	-2.89051	0.00384616	0.0556233
ENSG00000204361	50.5032	0.840047	0.29065	2.89024	0.00384951	0.0556233
ENSG00000068078	193.843	0.82809	0.286515	2.89021	0.00384982	0.0556233
ENSG00000181751	202.865	0.816412	0.282489	2.89006	0.00385165	0.0556233
ENSG00000197614	63.8898	1.32934	0.460008	2.88983	0.00385456	0.0556233
ENSG00000080573	244.518	-0.680942	0.235672	-2.88936	0.00386023	0.0556607
ENSG00000143546	225.663	-2.30122	0.797131	-2.88689	0.00389076	0.0560561
ENSG00000211959	1868.69	-1.00489	0.348128	-2.88656	0.00389476	0.056069
ENSG00000231969	15.9274	1.16725	0.404503	2.88565	0.00390604	0.0561866
ENSG00000250722	4774.73	0.806753	0.279602	2.88537	0.00390956	0.0561926
ENSG00000197181	17.4058	0.87375	0.303091	2.8828	0.00394156	0.0565795
ENSG00000136098	177.457	0.528151	0.183214	2.88271	0.00394274	0.0565795
ENSG00000240247	15.4124	-8.57804	2.97734	-2.88111	0.00396283	0.0568226
ENSG00000211659	489.556	-0.85223	0.295862	-2.8805	0.0039705	0.0568596
ENSG00000273033	46.3424	0.831631	0.288721	2.8804	0.00397171	0.0568596
ENSG00000131323	454.197	-0.460393	0.159883	-2.87955	0.0039824	0.0569476
ENSG00000117480	130.026	0.707119	0.245577	2.87941	0.00398416	0.0569476
ENSG00000271447	57.5762	0.963719	0.33477	2.87875	0.0039925	0.0570218
ENSG00000165959	925.285	0.56046	0.194729	2.87816	0.00400005	0.0570715
ENSG00000141736	870.573	0.607833	0.211201	2.87798	0.0040023	0.0570715
ENSG00000164484	117.424	0.786718	0.273415	2.87738	0.00400998	0.057136
ENSG00000169994	2627	0.586511	0.204025	2.87471	0.00404403	0.0575412
ENSG00000172349	883.241	-0.833398	0.289922	-2.87456	0.00404596	0.0575412
ENSG00000158793	184.627	0.464487	0.161621	2.87392	0.00405406	0.0575412
ENSG00000280245	10.0506	0.999753	0.347891	2.87375	0.0040563	0.0575412
ENSG00000138795	172.77	-0.816395	0.284087	-2.87375	0.00405634	0.0575412
ENSG00000145012	4512.48	0.550216	0.191469	2.87365	0.00405754	0.0575412
ENSG00000074964	613.125	0.603582	0.210212	2.8713	0.00408792	0.0578666
ENSG00000160766	30.8674	-0.732685	0.25519	-2.87114	0.00409	0.0578666
ENSG00000186265	153.454	-0.960555	0.334565	-2.87105	0.00409106	0.0578666
ENSG00000231770	36.4172	-0.555765	0.193598	-2.87071	0.00409552	0.0578666
ENSG00000230487	27.1752	-0.879372	0.306334	-2.87063	0.0040965	0.0578666
ENSG00000198131	299.334	-0.462451	0.161225	-2.86836	0.0041261	0.0582393
ENSG00000196792	312.608	0.544515	0.189931	2.86691	0.00414499	0.0584602
ENSG00000200816	19.5994	-0.997273	0.348143	-2.86455	0.00417604	0.0588522
ENSG00000141338	76.8794	1.17001	0.40884	2.86177	0.00421277	0.0593235
ENSG00000161714	397.148	0.805893	0.281796	2.85984	0.00423849	0.0596392
ENSG00000252481	7587.62	-0.645463	0.225735	-2.85938	0.00424465	0.0596397
ENSG00000267506	59.1993	1.25044	0.437316	2.85935	0.00424513	0.0596397
ENSG00000211967	534.953	-1.00728	0.352462	-2.85784	0.00426541	0.0598781
ENSG00000107099	1513.27	-0.68665	0.24033	-2.85711	0.00427513	0.059968
ENSG00000167741	190.209	0.778978	0.272699	2.85654	0.00428281	0.0600291
ENSG00000162104	214.373	0.662674	0.232079	2.85538	0.0042985	0.060198
ENSG00000272405	26.8379	0.655255	0.229508	2.85504	0.00430308	0.060198
ENSG00000126005	135.199	0.471427	0.165128	2.85491	0.00430486	0.060198
ENSG00000196584	53.6338	-0.801322	0.280778	-2.85394	0.0043181	0.0602965
ENSG00000167720	26.5032	0.9727	0.340831	2.8539	0.00431857	0.0602965
ENSG00000275418	3.07029	-2.11199	0.740071	-2.85376	0.00432051	0.0604973
ENSG00000141052	172.915	1.00121	0.351019	2.85228	0.00434066	0.0604973
ENSG00000116205	140.975	-0.668479	0.234396	-2.85193	0.00434553	0.0604973
ENSG00000100221	597.938	0.606194	0.212559	2.85188	0.00434614	0.0604973
ENSG00000214274	47.4619	0.643273	0.225562	2.85187	0.00434635	0.0604973
ENSG00000239264	2212.34	-0.707638	0.248157	-2.85157	0.00435039	0.0605069
ENSG00000257277	11.676	1.71444	0.601577	2.84992	0.00437308	0.060762
ENSG00000130675	14.3916	1.54345	0.541654	2.84951	0.00437867	0.060762
ENSG00000100412	577.766	0.362505	0.127217	2.8495	0.00437882	0.060762
ENSG00000244187	174.402	0.608123	0.213552	2.84765	0.00440428	0.0610267
ENSG00000153721	244.151	0.884473	0.3106	2.84763	0.00440465	0.0610267
ENSG00000111913	915.369	-0.823991	0.289386	-2.84737	0.0044082	0.061029
ENSG00000185684	205.693	-0.567542	0.199376	-2.84659	0.004419	0.06109
ENSG00000116574	238.033	0.890273	0.312753	2.84657	0.00441936	0.06109
ENSG00000186827	5.65014	-1.50061	0.527168	-2.84655	0.00441951	0.0613128
ENSG00000235098	19.3141	-0.946407	0.332637	-2.84516	0.00443887	0.0613128
ENSG00000124593	79.461	0.684864	0.240743	2.84479	0.00444407	0.0613376
ENSG00000136960	717.168	-0.591853	0.208093	-2.84417	0.00445267	0.0614095
ENSG00000184470	53.1625	-0.469517	0.165106	-2.84373	0.00445889	0.0614483
ENSG00000108242	168.616	0.760982	0.267661	2.84308	0.00446793	0.061526
ENSG00000142949	1466.94	0.622344	0.218922	2.84276	0.00447246	0.0615298
ENSG00000152932	25.5116	1.69143	0.595034	2.84258	0.00447502	0.0615298
ENSG00000173258	166.237	0.700905	0.246608	2.84219	0.00448053	0.0615588
ENSG00000140297	2111.18	0.830194	0.292339	2.83983	0.00451373	0.0619678
ENSG00000135047	257.057	-0.530406	0.186842	-2.83879	0.00452845	0.0621226
ENSG00000169126	4.87109	2.29409	0.808239	2.83837	0.00453439	0.0623918
ENSG00000235568	51.4518	-0.704453	0.248294	-2.83717	0.00455152	0.0623918
ENSG00000109846	35.5168	0.812939	0.286577	2.83672	0.004558	0.0624332
ENSG00000074416	1421.09	0.580238	0.204574	2.83633	0.00456358	0.0624478
ENSG00000249510	15.4921	1.99058	0.701861	2.83615	0.00456613	0.0624478
ENSG00000167642	629.443	0.698471	0.246295	2.83592	0.00456944	0.0624478
ENSG00000124215	15.3471	-0.976211	0.344561	-2.8332	0.00460841	0.0629288
ENSG00000165194	21.3955	1.4153	0.499579	2.83298	0.0046116	0.0629288
ENSG00000075073	5.87809	1.83348	0.647462	2.83179	0.00462877	0.0630469
ENSG00000197208	13.3369	1.00485	0.354874	2.83157	0.00463201	0.0630469
ENSG00000154529	97.8901	0.974751	0.344253	2.83149	0.00463315	0.0630469
ENSG00000174437	1386.2	0.428369	0.151297	2.83132	0.00463567	0.0630469
ENSG00000284644	9.41475	1.30948	0.462523	2.83117	0.00463784	0.0630469
ENSG00000177144	13.3475	2.13432	0.753928	2.83094	0.00464119	0.0630469
ENSG00000181896	558.196	-0.432492	0.152789	-2.83064	0.00464551	0.0630581
ENSG00000173681	320.288	0.395899	0.139903	2.8298	0.00465766	0.0631756
ENSG00000170921	219.777	0.783859	0.277067	2.82913	0.00466747	0.0632188
ENSG00000167083	34.9815	-0.634323	0.224213	-2.8291	0.00466784	0.0632188
ENSG00000180530	854.82	0.387663	0.137054	2.82854	0.0046761	0.0632832
ENSG00000089692	20.0041	-0.944834	0.334334	-2.82602	0.00471305	0.0636547
ENSG00000250069	11.28	1.25029	0.442441	2.82589	0.00471494	0.0636547
ENSG00000182107	153.241	0.880345	0.311534	2.82584	0.00471569	0.0636547
ENSG00000057704	496.44	0.665885	0.235654	2.82569	0.00471789	0.0636547
ENSG00000225434	22.6747	0.806453	0.285423	2.82547	0.00472116	0.0636547
ENSG00000168071	887.381	-0.792571	0.280613	-2.82442	0.00473659	0.0638151
ENSG00000239205	23.1937	1.26389	0.447625	2.82354	0.00474967	0.0639267
ENSG00000237989	8.49298	-1.30452	0.462042	-2.82338	0.00475195	0.0639267
ENSG00000163931	330.742	-0.397913	0.140972	-2.82264	0.00476306	0.0640284
ENSG00000156026	271.969	0.500458	0.177375	2.82147	0.00478048	0.0642148
ENSG00000265735	653.173	-0.865529	0.306858	-2.82062	0.00479308	0.0643363
ENSG00000235162	151.657	0.596438	0.211561	2.81923	0.00481394	0.0645683
ENSG00000245556	69.5199	-0.517981	0.183757	-2.81883	0.00481992	0.0645701
ENSG00000163898	441.041	0.865317	0.30701	2.81853	0.00482441	0.0645701
ENSG00000130270	16.4052	-0.999512	0.354625	-2.8185	0.0048248	0.0645701
ENSG00000073350	1025.92	0.61923	0.219728	2.81816	0.00482991	0.0645906
ENSG00000268119	21.6774	-1.37025	0.48634	-2.81748	0.00484018	0.0646801
ENSG00000169249	94.3486	-0.41144	0.146045	-2.81721	0.0048443	0.0646873
ENSG00000186517	535.464	-0.545554	0.193694	-2.81657	0.00485395	0.0647683
ENSG00000096696	3095.02	0.58699	0.208435	2.81617	0.00485993	0.0647968
ENSG00000131791	185.82	0.571538	0.202974	2.81582	0.00486532	0.0647968
ENSG00000188554	1047.12	0.323718	0.11498	2.81543	0.00487117	0.0647968
ENSG00000105755	266.836	0.652223	0.231666	2.81536	0.0048723	0.0647968
ENSG00000214827	14.682	1.26083	0.447859	2.81524	0.00487401	0.0647968
ENSG00000144820	142.625	1.12165	0.398504	2.81466	0.00488295	0.0648536
ENSG00000167117	108.46	0.903463	0.321004	2.81449	0.00488547	0.0648536
ENSG00000136732	154.109	-0.659317	0.234408	-2.81268	0.00491298	0.065171
ENSG00000141448	82.6516	0.637825	0.226886	2.81121	0.00493549	0.0654215
ENSG00000215458	3.28372	-2.07171	0.737283	-2.80993	0.00495526	0.0657109
ENSG00000106384	120.448	0.713801	0.254062	2.80956	0.00496096	0.0657109
ENSG00000259772	15.0425	-0.92956	0.331116	-2.80736	0.00499499	0.0660588
ENSG00000232499	14.3671	1.23081	0.438432	2.80729	0.00499596	0.0660588
ENSG00000013016	100.802	-0.560192	0.199559	-2.80715	0.0049982	0.0660588
ENSG00000064886	108.167	-0.913191	0.32549	-2.80559	0.00502245	0.0662743
ENSG00000142227	69.201	-0.498835	0.177813	-2.80539	0.00502565	0.0662743
ENSG00000286027	42.175	1.38861	0.494999	2.80528	0.00502728	0.0662743
ENSG00000235888	55.3595	-1.00259	0.357434	-2.80496	0.0050323	0.0662743
ENSG00000182492	77.7689	-0.706728	0.25196	-2.80492	0.00503284	0.0662743
ENSG00000076662	176.496	-0.595904	0.212515	-2.80405	0.0050465	0.0664058
ENSG00000211955	1547.55	-0.933982	0.333137	-2.8036	0.00505354	0.0664285
ENSG00000169093	77.3282	-0.4841	0.172679	-2.80347	0.00505558	0.0664285
ENSG00000249007	54.0526	1.53923	0.549766	2.79978	0.00511367	0.0671429
ENSG00000126803	85.6291	0.621413	0.222	2.79916	0.00512356	0.0672239
ENSG00000170004	1749.36	-0.561046	0.200464	-2.79874	0.00513019	0.0672621
ENSG00000165078	15.8042	1.29491	0.462917	2.79729	0.00515338	0.0674764
ENSG00000165238	745.517	0.80401	0.287452	2.79702	0.00515761	0.0674764
ENSG00000211972	274.126	-1.03053	0.368438	-2.79701	0.00515774	0.0674764
ENSG00000000003	120.45	0.737417	0.263692	2.79651	0.00516575	0.0675323
ENSG00000136274	9.63068	1.38471	0.49541	2.79507	0.00518881	0.0677456
ENSG00000173702	3412.58	0.933931	0.33414	2.79502	0.00518957	0.0677456
ENSG00000120725	138.416	-0.452051	0.161768	-2.79444	0.00519902	0.06782
ENSG00000088325	185.797	-0.894811	0.320284	-2.7938	0.0052092	0.0679037
ENSG00000172014	41.716	1.21066	0.433461	2.793	0.00522217	0.0680237
ENSG00000171793	192.006	-0.418082	0.149715	-2.79251	0.00523006	0.0680304
ENSG00000183723	401.313	0.60376	0.216208	2.7925	0.00523021	0.0680304
ENSG00000182199	199.084	-0.465723	0.166828	-2.79163	0.00524428	0.0681644
ENSG00000103313	46.4143	-1.41052	0.505441	-2.79068	0.00525972	0.0683158
ENSG00000144063	943.022	0.920789	0.330103	2.7894	0.00528056	0.0685278
ENSG00000169499	817.53	-0.60798	0.21799	-2.78902	0.00528676	0.0685278
ENSG00000134709	409.299	0.567929	0.203633	2.78898	0.00528742	0.0685278
ENSG00000262560	4.82351	-2.02313	0.725475	-2.78869	0.00529214	0.0687464
ENSG00000143515	284.522	-0.537112	0.192671	-2.78772	0.00530809	0.0687464
ENSG00000172366	45.2646	0.849217	0.304676	2.78728	0.0053153	0.0687905
ENSG00000085662	158.98	-0.43868	0.157419	-2.78671	0.00532465	0.0688622
ENSG00000076356	914.734	0.780842	0.280228	2.78646	0.00532877	0.0688662
ENSG00000136011	40.1115	1.00324	0.360224	2.78504	0.00535208	0.0691179
ENSG00000163565	991.412	-0.406548	0.146013	-2.78434	0.00536375	0.0692192
ENSG00000100911	783.667	-0.437556	0.157201	-2.78343	0.00537883	0.0693623
ENSG00000174384	148.355	0.426247	0.15316	2.78302	0.00538552	0.0693623
ENSG00000211935	571.25	-0.842851	0.30286	-2.78297	0.00538636	0.0693623
ENSG00000256139	23.2542	0.786032	0.2825	2.78241	0.00539563	0.0694322
ENSG00000284624	42.0867	0.88791	0.31919	2.78176	0.00540648	0.0694346
ENSG00000148671	41.3237	0.919702	0.330639	2.78159	0.00540933	0.0694346
ENSG00000110031	444.211	-0.558883	0.200929	-2.7815	0.00541084	0.0694346
ENSG00000174607	173.923	0.638328	0.229492	2.78148	0.00541119	0.0694346
ENSG00000158485	9.03837	-1.77329	0.637596	-2.78121	0.0054157	0.0694432
ENSG00000187583	13.3965	-1.11894	0.402364	-2.78091	0.0054206	0.0694567
ENSG00000134516	1283.87	-0.801344	0.288191	-2.7806	0.00542584	0.0694746
ENSG00000215861	10.4723	-1.1691	0.420666	-2.77916	0.00544997	0.0697342
ENSG00000264176	5.93696	1.39192	0.501044	2.77804	0.00546884	0.0699261
ENSG00000010438	171.038	0.853903	0.307487	2.77704	0.00548572	0.0700923
ENSG00000165215	28.1365	1.03929	0.374302	2.77662	0.00549271	0.0701083
ENSG00000186314	257.701	0.659795	0.237635	2.7765	0.00549473	0.0701083
ENSG00000176978	134.112	-0.656755	0.236568	-2.77618	0.0055001	0.0701273
ENSG00000277053	263.112	0.35199	0.126809	2.77574	0.00550764	0.0701738
ENSG00000152078	191.446	1.05268	0.379298	2.77533	0.00551464	0.0702135
ENSG00000211965	350.709	-0.897901	0.32356	-2.77507	0.00551896	0.070219
ENSG00000262823	9.469	1.03654	0.373594	2.77451	0.0055285	0.0702641
ENSG00000133863	13.1535	-2.33132	0.840295	-2.77441	0.00553028	0.0702641
ENSG00000122679	61.9856	-0.854425	0.307996	-2.77414	0.00553472	0.0702711
ENSG00000228168	3.40952	-1.58219	0.570596	-2.77288	0.00555629	0.0708406
ENSG00000188389	21.6648	-1.3038	0.470468	-2.77129	0.00558349	0.0708406
ENSG00000010295	113.214	-0.595336	0.214841	-2.77106	0.00558747	0.0708413
ENSG00000142657	396.833	-0.502959	0.181596	-2.76966	0.00561156	0.0710968
ENSG00000186212	77.2172	0.857027	0.30952	2.76889	0.0056248	0.0712146
ENSG00000175567	313.951	-0.559428	0.2021	-2.76807	0.00563885	0.0713426
ENSG00000189077	78.3615	0.581305	0.210042	2.76756	0.00564777	0.0713993
ENSG00000132591	87.9489	-0.362748	0.13109	-2.76718	0.00565437	0.0713993
ENSG00000074695	712.305	-0.461843	0.166903	-2.76713	0.00565519	0.0713993
ENSG00000141431	21.1201	1.28529	0.464616	2.76635	0.00566885	0.0715217
ENSG00000079689	4.77379	1.81073	0.654624	2.76606	0.00567389	0.0720226
ENSG00000137571	63.0369	-0.77203	0.279335	-2.76381	0.00571303	0.0720226
ENSG00000102554	966.441	0.487213	0.176296	2.76361	0.00571652	0.0720226
ENSG00000107821	31.7434	0.712067	0.257703	2.76313	0.00572505	0.0720798
ENSG00000225330	2.31397	2.10175	0.760766	2.76268	0.00573293	0.0721543
ENSG00000163959	12.3367	1.75327	0.634653	2.76256	0.00573496	0.0721543
ENSG00000010671	379.789	-0.86058	0.311618	-2.76165	0.00575103	0.0723062
ENSG00000249592	229.831	-0.584624	0.211743	-2.761	0.00576246	0.0723994
ENSG00000160180	263.079	1.09205	0.395715	2.75969	0.0057857	0.0726022
ENSG00000090889	85.084	-0.839421	0.304194	-2.75949	0.00578914	0.0726022
ENSG00000162543	42.6918	0.800092	0.289951	2.75941	0.00579066	0.0726022
ENSG00000187609	140.484	0.721091	0.2614	2.75858	0.00580538	0.0726785
ENSG00000055118	16.4372	1.1387	0.412803	2.75846	0.00580743	0.0726785
ENSG00000169891	122.711	0.655874	0.237775	2.75838	0.00580881	0.0726785
ENSG00000151131	233.984	-0.481138	0.174445	-2.75811	0.00581361	0.0726882
ENSG00000156466	4.41742	2.07773	0.753518	2.75737	0.00582686	0.0732127
ENSG00000163806	12.6999	1.13194	0.410845	2.75516	0.00586638	0.0732127
ENSG00000196091	37.5505	1.48133	0.537664	2.75513	0.00586692	0.0732127
ENSG00000128944	71.8214	-0.688289	0.249825	-2.75508	0.00586771	0.0732127
ENSG00000101052	109.627	0.433933	0.157535	2.75451	0.00587798	0.0732902
ENSG00000198937	40.3609	-0.546594	0.19846	-2.75418	0.00588396	0.0733141
ENSG00000137942	430.181	0.527927	0.191741	2.75333	0.00589923	0.0734537
ENSG00000167748	92.9708	0.942866	0.342488	2.75299	0.00590535	0.0734581
ENSG00000105875	136.092	-0.574902	0.208869	-2.75246	0.00591503	0.0734581
ENSG00000123572	8.23425	1.93747	0.704005	2.75207	0.00592191	0.0734581
ENSG00000103175	37.8302	1.21417	0.441217	2.75186	0.00592578	0.0734581
ENSG00000185133	78.9162	0.866847	0.315006	2.75184	0.00592608	0.0734581
ENSG00000124831	1296.52	0.315918	0.114815	2.75154	0.0059315	0.0734581
ENSG00000169429	2277.27	-1.97192	0.716703	-2.75138	0.00593456	0.0734581
ENSG00000114859	294.615	0.687781	0.249982	2.75132	0.00593552	0.0734581
ENSG00000162063	74.779	-0.617656	0.224514	-2.75108	0.00593992	0.0734581
ENSG00000163297	596.792	0.641874	0.233319	2.75106	0.00594024	0.0734581
ENSG00000286895	2.07012	2.37775	0.864312	2.75104	0.00594072	0.0734729
ENSG00000115290	7.79681	1.33775	0.486317	2.75077	0.0059455	0.0734729
ENSG00000151229	235.635	0.603114	0.21947	2.74804	0.00599522	0.0740367
ENSG00000135318	225.239	0.68354	0.248825	2.74708	0.00601293	0.0742046
ENSG00000201321	54.3304	-1.30943	0.47673	-2.74669	0.00601997	0.0742286
ENSG00000198722	793.241	0.482842	0.175801	2.74652	0.00602309	0.0742286
ENSG00000211944	4.47121	-2.5495	0.928477	-2.7459	0.00603452	0.0744869
ENSG00000125967	54.9561	0.645294	0.235088	2.74491	0.00605282	0.0744869
ENSG00000125633	668.222	0.440668	0.160543	2.74486	0.00605375	0.0744869
ENSG00000116815	85.7697	0.556189	0.202641	2.7447	0.00605666	0.0744869
ENSG00000149485	89.5995	-0.668712	0.243691	-2.7441	0.00606775	0.0744869
ENSG00000211655	35.7876	-0.929999	0.338913	-2.74407	0.00606829	0.0744869
ENSG00000287263	72.2021	-0.634431	0.231205	-2.74402	0.00606923	0.0744869
ENSG00000227959	15.9476	1.26466	0.460913	2.74382	0.00607291	0.0744869
ENSG00000107282	56.9617	1.00722	0.367152	2.74334	0.00608177	0.074545
ENSG00000150764	153.16	0.491484	0.179174	2.74306	0.00608704	0.074559
ENSG00000099204	1472.95	0.320273	0.116788	2.74234	0.00610024	0.0746701
ENSG00000124571	251.174	-0.368107	0.134301	-2.74091	0.00612688	0.0749409
ENSG00000141873	62.0139	-0.710125	0.259103	-2.74071	0.00613066	0.0749409
ENSG00000147457	453.451	-0.429082	0.156581	-2.74032	0.00613801	0.0749632
ENSG00000198788	10167.6	0.657021	0.239792	2.73997	0.00614456	0.0749632
ENSG00000166435	184.21	-0.591632	0.215928	-2.73995	0.00614493	0.0749632
ENSG00000136205	1272.9	-0.347982	0.127019	-2.73961	0.00615126	0.074965
ENSG00000185950	157.849	0.676337	0.246884	2.73949	0.00615338	0.074965
ENSG00000106688	131.024	0.985679	0.359836	2.73924	0.0061581	0.074972
ENSG00000167895	531.204	-0.947308	0.345906	-2.73863	0.00616954	0.0750606
ENSG00000227531	6.34507	-1.40049	0.511775	-2.73653	0.00620908	0.0754909
ENSG00000160862	36.1757	-1.22063	0.446088	-2.73629	0.00621365	0.0754956
ENSG00000163145	22.3715	1.34944	0.493251	2.73581	0.00622274	0.0755553
ENSG00000142224	10.5727	-1.04022	0.380361	-2.73482	0.0062414	0.075731
ENSG00000146072	519.303	0.782295	0.286087	2.73447	0.00624809	0.0757502
ENSG00000134243	511.257	0.789462	0.288726	2.7343	0.00625137	0.0757502
ENSG00000203876	8.33165	1.30425	0.477064	2.73392	0.00625855	0.0757864
ENSG00000197635	149.636	0.911406	0.333415	2.73355	0.00626556	0.0758204
ENSG00000173535	27.2965	-1.35872	0.497248	-2.73247	0.00628615	0.0760186
ENSG00000171234	7.05679	1.87691	0.687025	2.73194	0.00629625	0.0760522
ENSG00000134285	234.219	-0.688694	0.252107	-2.73175	0.00629987	0.0760522
ENSG00000137841	307.091	-0.628176	0.229961	-2.73166	0.00630155	0.0760522
ENSG00000137710	341.552	-0.441345	0.161592	-2.73123	0.00630976	0.0760616
ENSG00000182923	207.432	-0.334282	0.122395	-2.73118	0.00631076	0.0760616
ENSG00000162522	610.306	0.659732	0.241613	2.73053	0.00632317	0.0761081
ENSG00000067113	153.536	0.621707	0.227695	2.73043	0.00632513	0.0761081
ENSG00000153294	35.7688	1.01158	0.370498	2.73032	0.00632724	0.0761081
ENSG00000099998	84.9738	-0.716032	0.262321	-2.7296	0.00634103	0.0762232
ENSG00000188004	5.37626	1.83634	0.672822	2.72931	0.00634669	0.0762478
ENSG00000265185	1011.95	-1.06782	0.391265	-2.72914	0.00635005	0.0762478
ENSG00000196329	399.329	-0.506621	0.185639	-2.72906	0.00635152	0.0762478
ENSG00000132122	102.726	0.59395	0.217734	2.72786	0.00637458	0.0764739
ENSG00000284906	26.2606	-1.24915	0.457992	-2.72746	0.00638249	0.0765178
ENSG00000164619	6.04	1.39058	0.509926	2.72703	0.00639071	0.0765258
ENSG00000101452	107.609	0.499084	0.183017	2.72698	0.00639162	0.0765258
ENSG00000183963	266.655	0.732184	0.268561	2.72632	0.00640442	0.0765818
ENSG00000115159	438.066	0.585092	0.21461	2.7263	0.00640478	0.0765818
ENSG00000280571	36.0899	1.23785	0.454099	2.72595	0.00641164	0.0766131
ENSG00000116133	433.352	0.656495	0.240875	2.72546	0.00642111	0.0766742
ENSG00000164283	6.41099	-1.31676	0.483182	-2.72517	0.00642674	0.0766742
ENSG00000125347	1436.33	-0.679283	0.249275	-2.72503	0.00642948	0.0766742
ENSG00000183431	425.802	-0.294311	0.108019	-2.72463	0.00643741	0.0767181
ENSG00000139899	25.9872	-0.797245	0.29264	-2.72432	0.0064435	0.0767401
ENSG00000111348	1415.03	-0.493392	0.181219	-2.72263	0.00647646	0.0770818
ENSG00000121064	169.908	-0.482191	0.177163	-2.72173	0.00649409	0.0772408
ENSG00000139734	57.6121	-0.819042	0.300963	-2.72141	0.00650047	0.0772658
ENSG00000273749	725.819	0.482202	0.177282	2.71998	0.00652867	0.0775053
ENSG00000179144	232.096	-0.475411	0.174787	-2.71995	0.0065292	0.0775053
ENSG00000141956	253.697	-0.692998	0.254863	-2.7191	0.00654605	0.0776543
ENSG00000075673	11.8234	2.59561	0.955041	2.7178	0.00657173	0.0779078
ENSG00000213626	482.686	-0.595979	0.219482	-2.71539	0.00661975	0.0784256
ENSG00000260963	2.89685	2.12244	0.781676	2.71524	0.00662279	0.0786129
ENSG00000157514	511.015	-0.823921	0.30355	-2.71428	0.006642	0.0786129
ENSG00000100448	8.65591	-1.408	0.518763	-2.71414	0.0066448	0.0786129
ENSG00000159792	113.899	0.369293	0.136081	2.71378	0.00665209	0.0786129
ENSG00000232613	26.8991	-1.03536	0.381544	-2.71362	0.00665526	0.0786129
ENSG00000039139	40.6848	-1.44378	0.532069	-2.71352	0.00665732	0.0786129
ENSG00000100532	62.0774	0.442949	0.163255	2.71324	0.00666292	0.0786276
ENSG00000242229	5.42257	1.51742	0.559624	2.71151	0.00669778	0.0788782
ENSG00000225526	9.40707	1.34442	0.495857	2.7113	0.00670205	0.0788782
ENSG00000175463	170.5	-0.961478	0.354622	-2.71127	0.00670251	0.0788782
ENSG00000137693	429.495	0.38811	0.143159	2.71104	0.00670732	0.0788782
ENSG00000056558	369.656	-0.652335	0.240623	-2.71102	0.00670764	0.0788782
ENSG00000157388	101.506	0.784797	0.289501	2.71086	0.00671083	0.0788782
ENSG00000211455	423.715	0.423459	0.156211	2.71081	0.00671188	0.0788782
ENSG00000162909	2316.37	0.524562	0.193517	2.71067	0.00671471	0.0788782
ENSG00000148842	209.366	0.622797	0.229809	2.71006	0.00672713	0.0789727
ENSG00000148848	86.1849	-0.771912	0.284933	-2.7091	0.00674665	0.0791292
ENSG00000072133	50.0284	0.579534	0.213931	2.70897	0.00674922	0.0791292
ENSG00000132170	318.248	0.678089	0.250355	2.70851	0.00675858	0.0791871
ENSG00000136235	566.727	-0.569188	0.210175	-2.70816	0.0067657	0.0791871
ENSG00000050405	1774.44	0.494907	0.182752	2.70808	0.0067673	0.0791871
ENSG00000188938	372.699	0.334607	0.123576	2.70771	0.00677496	0.0792254
ENSG00000279369	25.4453	-0.774634	0.286139	-2.7072	0.00678537	0.0792594
ENSG00000108798	108.324	-0.543894	0.200911	-2.70714	0.00678664	0.0792594
ENSG00000046653	21.9976	0.923171	0.341054	2.70682	0.00679309	0.0792834
ENSG00000082175	36.8141	0.636085	0.235115	2.70542	0.00682172	0.0794145
ENSG00000186188	93.6387	0.958808	0.354404	2.70541	0.00682207	0.0794145
ENSG00000271605	90.5306	-0.708339	0.261831	-2.70533	0.00682365	0.0794145
ENSG00000127084	221.183	-0.8098	0.29934	-2.70529	0.00682454	0.0794145
ENSG00000169169	12.3362	-1.43946	0.53211	-2.7052	0.0068263	0.0794145
ENSG00000107537	92.9247	0.71903	0.265914	2.70399	0.0068512	0.0796529
ENSG00000174844	6.39706	1.77636	0.657003	2.70374	0.00685648	0.079663
ENSG00000282122	21.4371	-1.47791	0.546721	-2.70323	0.006867	0.0796899
ENSG00000125430	81.934	-0.669693	0.247741	-2.7032	0.00686762	0.0796899
ENSG00000142102	485.424	-0.632062	0.233874	-2.70258	0.00688039	0.0797869
ENSG00000117475	222.943	0.335884	0.124337	2.70139	0.00690499	0.0800208
ENSG00000137960	129.675	0.613743	0.227255	2.70068	0.00691979	0.0801276
ENSG00000142089	323.899	-0.756942	0.280295	-2.70052	0.00692308	0.0801276
ENSG00000273272	8.54005	-1.36118	0.504271	-2.6993	0.00694859	0.0803265
ENSG00000233217	109.713	0.738759	0.273688	2.69927	0.00694915	0.0803265
ENSG00000130038	398.565	0.567068	0.210153	2.69836	0.00696815	0.0804946
ENSG00000139174	84.191	-0.694728	0.25754	-2.69756	0.00698507	0.0806385
ENSG00000152578	26.3851	-1.22829	0.455727	-2.69524	0.0070338	0.0811493
ENSG00000141447	137.838	0.67916	0.252066	2.69437	0.00705214	0.0812696
ENSG00000183765	61.3327	-0.523477	0.194301	-2.69416	0.00705669	0.0812696
ENSG00000137161	234.667	-0.465682	0.172852	-2.69411	0.00705773	0.0812696
ENSG00000007866	137.747	0.543769	0.201859	2.69381	0.00706396	0.0812895
ENSG00000023892	231.463	-0.572435	0.212518	-2.69359	0.0070688	0.0812934
ENSG00000256591	105.657	1.13038	0.419706	2.69327	0.00707557	0.0813195
ENSG00000238363	6.5427	-1.55272	0.576636	-2.69272	0.0070871	0.0814003
ENSG00000133477	200.389	0.78384	0.291227	2.69151	0.00711294	0.0816452
ENSG00000183486	172.35	-0.554156	0.205909	-2.69126	0.00711822	0.0816539
ENSG00000261553	203.14	1.13649	0.422333	2.69098	0.00712432	0.081672
ENSG00000135636	248.211	-0.788553	0.29309	-2.69048	0.00713493	0.0817322
ENSG00000197122	564.233	0.513523	0.190881	2.69028	0.00713929	0.0817322
ENSG00000250654	3.0042	-1.90055	0.706479	-2.69017	0.00714147	0.0817322
ENSG00000164951	337.461	0.646757	0.240422	2.6901	0.00714314	0.0817322
ENSG00000147140	1372.93	-0.269761	0.100291	-2.68979	0.00714974	0.0817559
ENSG00000264717	52.8465	1.29008	0.479822	2.68866	0.00717405	0.081982
ENSG00000023902	372.189	-0.508236	0.189051	-2.68836	0.0071805	0.0820039
ENSG00000082074	1345.3	-0.728356	0.271021	-2.68746	0.00719987	0.0821732
ENSG00000123496	8.51202	-2.24211	0.834533	-2.68667	0.00721692	0.0822701
ENSG00000160185	69.4819	-1.15922	0.431505	-2.68646	0.00722126	0.0822701
ENSG00000104894	425.194	-0.84624	0.315023	-2.68628	0.00722531	0.0822701
ENSG00000180626	195.979	-0.689325	0.256615	-2.68622	0.00722658	0.0822701
ENSG00000076641	1150.17	0.628387	0.234041	2.68494	0.00725425	0.0825331
ENSG00000115919	217.141	-0.790054	0.29448	-2.68287	0.00729925	0.0829872
ENSG00000235257	31.4541	0.743193	0.277054	2.68248	0.00730774	0.0829872
ENSG00000196092	642.406	-1.07786	0.401814	-2.68248	0.00730794	0.0829872
ENSG00000117724	495.952	-0.914553	0.340998	-2.68199	0.00731852	0.0830551
ENSG00000026652	220.847	0.802331	0.299192	2.68166	0.00732588	0.0830864
ENSG00000137819	160.312	0.699889	0.26105	2.68106	0.00733904	0.0831835
ENSG00000091181	11.9556	-1.45892	0.54439	-2.67991	0.0073642	0.0834163
ENSG00000133069	15.1996	-0.851912	0.317964	-2.67928	0.00737816	0.0835221
ENSG00000163421	25.7203	-2.29713	0.857443	-2.67905	0.00738306	0.0835252
ENSG00000204622	41.0985	0.742495	0.277218	2.67838	0.00739786	0.0836402
ENSG00000078081	199.759	-0.872491	0.325804	-2.67796	0.00740716	0.083693
ENSG00000109805	131.853	-1.15685	0.432108	-2.67721	0.0074237	0.0838275
ENSG00000170509	3.31164	1.50442	0.56206	2.67662	0.00743696	0.0839364
ENSG00000124191	52.8948	-0.814111	0.304162	-2.67657	0.00743799	0.0839364
ENSG00000149633	91.7459	-0.809386	0.302454	-2.67606	0.00744923	0.0840108
ENSG00000125266	384.12	0.580486	0.217014	2.67488	0.00747562	0.0842558
ENSG00000128594	22.861	-1.30259	0.487073	-2.67431	0.00748825	0.0843455
ENSG00000149328	87.028	0.601574	0.225024	2.67338	0.00750905	0.0845271
ENSG00000203995	24.0483	-1.04271	0.39023	-2.67205	0.00753899	0.0847755
ENSG00000130396	1967.88	0.538803	0.201671	2.67169	0.00754698	0.0847755
ENSG00000161533	1023.7	0.554594	0.207604	2.6714	0.00755361	0.0847755
ENSG00000266094	484.226	-0.569918	0.213346	-2.67133	0.00755519	0.0847755
ENSG00000144677	193.244	0.588317	0.220244	2.67121	0.00755788	0.0847755
ENSG00000112796	17.9803	0.96479	0.361223	2.6709	0.00756484	0.0847755
ENSG00000117395	140.638	-0.30714	0.114997	-2.67085	0.00756591	0.0847755
ENSG00000122126	213.597	0.408991	0.153138	2.67073	0.00756865	0.0847755
ENSG00000135269	594.158	0.46428	0.173909	2.66968	0.00759243	0.0849891
ENSG00000109686	1004.43	0.559269	0.209632	2.66786	0.00763366	0.0853977
ENSG00000101557	388.118	-0.309524	0.116032	-2.66756	0.00764037	0.0854199
ENSG00000134108	453.202	0.316191	0.118551	2.66714	0.00764993	0.0854739
ENSG00000275718	83.5436	0.792842	0.297342	2.66643	0.00766612	0.0856018
ENSG00000204588	51.6279	0.645306	0.242111	2.66533	0.00769128	0.0858298
ENSG00000200795	252.539	-0.728928	0.273633	-2.66389	0.00772424	0.0861444
ENSG00000162772	310.713	1.25264	0.470305	2.66347	0.007734	0.0862
ENSG00000046604	1255.53	0.795817	0.298906	2.66243	0.00775791	0.0863715
ENSG00000164011	51.0439	-0.460985	0.173147	-2.66238	0.00775895	0.0863715
ENSG00000163808	88.5247	-0.823052	0.30919	-2.66196	0.00776862	0.0864259
ENSG00000267736	5.07764	-1.29383	0.486061	-2.66187	0.00777088	0.0864302
ENSG00000054967	129.556	-0.751359	0.28229	-2.66166	0.00777567	0.0864302
ENSG00000154102	11.2176	-1.01833	0.382612	-2.66153	0.00777858	0.0864302
ENSG00000263934	59627.8	-0.553298	0.208	-2.66008	0.00781211	0.0867495
ENSG00000172575	263.437	-0.66713	0.250854	-2.65943	0.00782723	0.0868241
ENSG00000158747	494.086	0.624932	0.234997	2.65932	0.0078298	0.0868241
ENSG00000275894	9.55157	1.48159	0.55716	2.65917	0.00783325	0.0868241
ENSG00000224961	18.1995	1.04868	0.39449	2.65832	0.00785324	0.086986
ENSG00000145087	8.97246	2.12574	0.799711	2.65813	0.00785748	0.086986
ENSG00000152782	91.1995	0.559056	0.210349	2.65775	0.0078664	0.0870222
ENSG00000178935	96.2615	0.544596	0.204929	2.65749	0.00787252	0.0870222
ENSG00000145365	198.667	-0.505068	0.190076	-2.65719	0.00787955	0.0870222
ENSG00000139173	59.5968	0.573586	0.215874	2.65704	0.00788293	0.0870222
ENSG00000102970	9.91056	-1.21872	0.45869	-2.65696	0.00788484	0.0870222
ENSG00000115808	675.65	0.378644	0.142523	2.65672	0.00789044	0.0870309
ENSG00000090554	52.7694	-0.740331	0.278685	-2.65651	0.00789531	0.0870314
ENSG00000266897	3.87637	-1.48723	0.559855	-2.65645	0.0078967	0.087206
ENSG00000137413	225.078	-0.446711	0.168215	-2.6556	0.00791686	0.087206
ENSG00000258677	6.95384	-2.50251	0.942413	-2.65543	0.0079208	0.087206
ENSG00000105246	18.1423	-0.771614	0.290628	-2.65499	0.00793103	0.087248
ENSG00000138411	163.288	-0.964401	0.363274	-2.65475	0.00793674	0.087248
ENSG00000151893	454.64	0.356365	0.134242	2.65465	0.0079391	0.087248
ENSG00000110057	81.8321	-0.541446	0.203982	-2.65438	0.00794542	0.0872644
ENSG00000288100	1.56438	2.46091	0.927883	2.65218	0.00799741	0.0878669
ENSG00000071189	671.066	0.455525	0.171776	2.65185	0.00800514	0.0878669
ENSG00000107864	98.3697	0.351784	0.132679	2.65138	0.0080163	0.0878994
ENSG00000164828	854.228	0.714055	0.269321	2.65132	0.00801784	0.0878994
ENSG00000166794	664.872	-0.430417	0.162364	-2.65093	0.00802695	0.087946
ENSG00000136379	391.1	0.727325	0.274388	2.65072	0.00803212	0.0879493
ENSG00000168496	138.306	-0.64136	0.242018	-2.65005	0.00804806	0.0880705
ENSG00000166986	446.36	-0.286888	0.108284	-2.6494	0.00806359	0.088097
ENSG00000211611	72.5122	-1.027	0.387678	-2.64911	0.00807038	0.088097
ENSG00000123352	240.488	-0.581243	0.219419	-2.64902	0.00807266	0.088097
ENSG00000123143	230.591	-0.488362	0.184361	-2.64894	0.00807439	0.088097
ENSG00000138684	35.4875	-1.37893	0.520577	-2.64885	0.00807667	0.088097
ENSG00000128833	723.446	0.558744	0.210965	2.64852	0.00808461	0.088097
ENSG00000107438	704.47	0.500918	0.189135	2.64847	0.00808572	0.088097
ENSG00000276203	11.6975	1.64931	0.622799	2.64823	0.00809146	0.088097
ENSG00000121281	385.592	-0.786953	0.297196	-2.64793	0.00809865	0.088097
ENSG00000133063	18.0602	-1.47301	0.556304	-2.64785	0.00810046	0.088097
ENSG00000114013	208.369	-0.507408	0.191641	-2.6477	0.00810413	0.088097
ENSG00000167232	1377.44	0.357236	0.134948	2.6472	0.00811604	0.0881735
ENSG00000124939	5.8251	1.92077	0.725866	2.64618	0.00814072	0.0885162
ENSG00000108474	166.792	-0.414576	0.15671	-2.6455	0.00815702	0.0885162
ENSG00000109107	92.8283	0.52747	0.199385	2.64549	0.00815738	0.0885162
ENSG00000253313	57.2403	0.896881	0.339116	2.64476	0.00817485	0.0886038
ENSG00000186806	9.53732	0.919683	0.34774	2.64474	0.00817527	0.0886038
ENSG00000225163	3.91788	-2.10885	0.797676	-2.64374	0.00819955	0.0888748
ENSG00000255398	125.932	-2.18344	0.825965	-2.64351	0.00820519	0.0888748
ENSG00000185630	375.777	0.512349	0.193839	2.64317	0.00821342	0.0889107
ENSG00000089685	68.127	-0.842482	0.318798	-2.64268	0.0082252	0.0889848
ENSG00000068784	292.453	-0.425297	0.160955	-2.64234	0.00823353	0.0890217
ENSG00000269982	13.1605	0.76146	0.288371	2.64056	0.00827697	0.0894378
ENSG00000179913	220.815	0.883428	0.334653	2.63983	0.00829473	0.0895761
ENSG00000125845	173.852	0.892823	0.338262	2.63944	0.00830425	0.0896253
ENSG00000101104	121.446	-0.461862	0.175035	-2.63868	0.00832289	0.0897729
ENSG00000135926	765.321	0.561055	0.212678	2.63805	0.00833845	0.0898718
ENSG00000173848	1732.04	0.631004	0.239207	2.6379	0.00834201	0.0898718
ENSG00000109321	201.495	1.17259	0.444596	2.63743	0.00835372	0.0899354
ENSG00000170677	330.018	0.486602	0.184511	2.63726	0.00835786	0.0899354
ENSG00000149948	31.0349	1.19922	0.45476	2.63705	0.00836317	0.0899389
ENSG00000181652	5.24167	-1.50681	0.571464	-2.63675	0.0083704	0.0900054
ENSG00000110777	508.672	-0.803766	0.304877	-2.63636	0.00838001	0.0900054
ENSG00000081307	279.216	-0.357239	0.135539	-2.6357	0.00839641	0.0900054
ENSG00000174562	8.11731	1.78214	0.676162	2.63567	0.00839703	0.0900054
ENSG00000134824	106.784	-0.504657	0.191484	-2.63551	0.00840113	0.0900054
ENSG00000259673	50.6794	0.621223	0.23573	2.63531	0.00840593	0.0900054
ENSG00000117385	133.1	-0.739927	0.280837	-2.63472	0.0084207	0.0900054
ENSG00000188610	26.3032	-0.977757	0.371121	-2.63461	0.00842349	0.0900054
ENSG00000178175	100.83	-0.659776	0.250448	-2.63438	0.00842899	0.0900054
ENSG00000147676	640.847	0.740595	0.281153	2.63414	0.00843507	0.0900054
ENSG00000242580	8.14663	-1.87015	0.71001	-2.63397	0.00843923	0.0900054
ENSG00000156787	131.96	-0.464386	0.176317	-2.63382	0.00844307	0.0900054
ENSG00000148288	65.0647	-0.82984	0.31508	-2.63374	0.00844504	0.0900054
ENSG00000146205	323.092	0.963577	0.3659	2.63345	0.0084523	0.0900054
ENSG00000136068	5439.72	0.425485	0.161575	2.63336	0.00845454	0.0900054
ENSG00000099810	235.306	-0.367389	0.139515	-2.63334	0.00845509	0.0900054
ENSG00000154274	213.568	0.801732	0.304464	2.63326	0.00845707	0.0900054
ENSG00000101695	175.013	0.343471	0.130437	2.63324	0.00845739	0.0900054
ENSG00000175147	64.2282	0.864668	0.328374	2.63318	0.00845903	0.0900054
ENSG00000166289	14.8398	-0.741672	0.281741	-2.63246	0.00847696	0.0901094
ENSG00000177807	27.3887	-0.978684	0.371786	-2.63239	0.00847877	0.0901094
ENSG00000160439	238.266	0.542419	0.206081	2.63207	0.00848662	0.0901398
ENSG00000164120	651.46	0.84697	0.321871	2.6314	0.00850347	0.0902363
ENSG00000099219	277.725	0.465272	0.176828	2.63121	0.00850827	0.0902363
ENSG00000130508	152.397	-0.809758	0.307763	-2.63111	0.00851069	0.0902363
ENSG00000188153	118.822	0.861376	0.327461	2.63047	0.00852669	0.0903529
ENSG00000186470	628.905	-0.528073	0.200895	-2.6286	0.00857361	0.0907969
ENSG00000279118	6.96265	1.42883	0.54366	2.62816	0.00858477	0.0908144
ENSG00000076928	1142.4	-0.574275	0.21851	-2.62814	0.00858532	0.0908144
ENSG00000006042	81.8009	0.692016	0.26343	2.62695	0.00861552	0.0910805
ENSG00000111261	87.5481	0.67573	0.257281	2.62643	0.00862851	0.0911645
ENSG00000198053	175.471	-0.409479	0.156018	-2.62455	0.00867627	0.0916156
ENSG00000147459	1324.93	0.581949	0.221835	2.62335	0.00870705	0.0918625
ENSG00000037280	69.2815	-0.960834	0.366278	-2.62324	0.00870983	0.0918625
ENSG00000182866	272.871	-0.693413	0.26443	-2.6223	0.00873398	0.0920635
ENSG00000169908	363.213	0.778044	0.296729	2.62207	0.00873975	0.0920705
ENSG00000206149	430.584	0.338842	0.129279	2.62101	0.00876684	0.0923022
ENSG00000011590	14.407	-1.14692	0.437668	-2.62052	0.00877951	0.0923817
ENSG00000283154	28.0875	0.924179	0.352773	2.61975	0.00879937	0.0925368
ENSG00000203799	155.453	0.813669	0.310647	2.61927	0.00881187	0.0926144
ENSG00000249574	6.49578	1.37111	0.523545	2.61889	0.00882174	0.0926641
ENSG00000111684	130.448	0.422696	0.16146	2.61796	0.00884563	0.0928166
ENSG00000107281	164.805	0.525698	0.20084	2.61749	0.00885781	0.0928166
ENSG00000180801	52.9129	0.670228	0.256065	2.61741	0.00885988	0.0928166
ENSG00000161981	63.1668	-0.748343	0.285915	-2.61736	0.00886127	0.0928166
ENSG00000071054	1034.44	-0.417827	0.159638	-2.61733	0.00886194	0.0928166
ENSG00000102547	69.8244	0.504342	0.192737	2.61673	0.00887763	0.092927
ENSG00000102265	277.107	-0.682681	0.260974	-2.6159	0.00889925	0.0930456
ENSG00000265206	118.579	-1.10489	0.422403	-2.61572	0.00890387	0.0930456
ENSG00000254872	7.6841	1.32438	0.506331	2.61565	0.00890585	0.0930456
ENSG00000069702	171.81	0.951275	0.363706	2.61551	0.00890955	0.0930456
ENSG00000161791	772.002	-0.519917	0.198824	-2.61496	0.00892369	0.0930992
ENSG00000185664	7.08318	-1.38805	0.530853	-2.61475	0.00892929	0.0930992
ENSG00000205784	13.7708	-1.14041	0.436151	-2.61472	0.00893015	0.0930992
ENSG00000050327	513.004	0.492898	0.188562	2.61399	0.00894928	0.0932449
ENSG00000172508	8.75657	-1.14677	0.438783	-2.61352	0.00896157	0.093314
ENSG00000170542	445.374	-0.565433	0.216364	-2.61334	0.00896625	0.093314
ENSG00000129422	1174.52	0.579579	0.221804	2.61302	0.00897464	0.0933476
ENSG00000123131	123.079	-0.574774	0.220011	-2.61248	0.00898875	0.0934406
ENSG00000112541	94.46	0.873003	0.334232	2.61197	0.00900225	0.0935271
ENSG00000165178	62.6835	-0.781348	0.299181	-2.61162	0.00901148	0.0935692
ENSG00000185942	11.507	1.49958	0.574286	2.61121	0.00902224	0.0936271
ENSG00000128606	7.51179	1.27095	0.48687	2.61046	0.00904207	0.0937487
ENSG00000102879	530.81	-0.780692	0.299073	-2.61037	0.00904433	0.0937487
ENSG00000260468	10.1768	1.08688	0.41653	2.60936	0.00907118	0.0939731
ENSG00000087303	129.259	0.729986	0.279795	2.60901	0.00908059	0.0940155
ENSG00000228590	18.4352	-1.65386	0.633951	-2.60881	0.00908569	0.0940155
ENSG00000164128	17.3574	1.18904	0.456168	2.60658	0.00914505	0.0945756
ENSG00000270069	104.433	1.0477	0.402049	2.6059	0.00916339	0.0947111
ENSG00000103852	95.2924	0.403397	0.154869	2.60476	0.00919388	0.0949719
ENSG00000280339	21.2294	0.790273	0.303496	2.6039	0.00921706	0.0951569
ENSG00000253105	3.63917	1.86174	0.715204	2.60308	0.00923895	0.095473
ENSG00000166391	171.379	0.772284	0.29674	2.60256	0.00925296	0.095473
ENSG00000235288	76.3053	1.25106	0.480762	2.60225	0.00926137	0.0955053
ENSG00000144649	7.40999	1.05859	0.406934	2.60139	0.00928465	0.0956907
ENSG00000144115	59.613	0.587647	0.225936	2.60095	0.00929671	0.0957604
ENSG00000230438	49.6368	-0.758304	0.291581	-2.60066	0.00930441	0.0957851
ENSG00000088386	104.938	1.17946	0.453625	2.60009	0.00931997	0.0958906
ENSG00000165406	358.692	0.280975	0.108093	2.59937	0.00933957	0.0959359
ENSG00000112186	33.0794	0.740837	0.285012	2.59932	0.00934078	0.0959359
ENSG00000116209	792.686	0.558834	0.214995	2.59929	0.00934161	0.0959359
ENSG00000105982	6.89477	1.50201	0.577899	2.59909	0.00934703	0.0959359
ENSG00000103121	116.291	-0.464646	0.178782	-2.59895	0.00935092	0.0959359
ENSG00000166803	57.5574	-0.952955	0.366822	-2.59787	0.00938048	0.0961845
ENSG00000105483	759.817	-0.52797	0.203264	-2.59746	0.00939155	0.0962434
ENSG00000172081	381.728	-0.677538	0.260873	-2.5972	0.00939885	0.0962559
ENSG00000103264	280.912	0.484449	0.18654	2.59703	0.00940342	0.0962559
ENSG00000139044	981.317	0.516901	0.199081	2.59644	0.00941948	0.0963656
ENSG00000111537	4.78572	-1.28654	0.495583	-2.596	0.00943148	0.0964918
ENSG00000163138	121.321	0.472052	0.181857	2.59573	0.00943901	0.0964918
ENSG00000102878	82.2922	0.662947	0.255412	2.5956	0.00944249	0.0964918
ENSG00000148584	267.888	0.670297	0.258314	2.59489	0.00946219	0.0965413
ENSG00000223648	70.4291	-0.931323	0.358907	-2.59489	0.0094622	0.0965413
ENSG00000158769	874.965	0.670825	0.258537	2.59469	0.00946755	0.0965413
ENSG00000229236	37.5419	-0.731548	0.281945	-2.59465	0.00946871	0.0965413
ENSG00000175311	307.116	0.552677	0.213138	2.59305	0.00951302	0.0969384
ENSG00000166582	68.2909	0.653643	0.252227	2.59149	0.00955622	0.0973237
ENSG00000177272	87.4963	-0.680897	0.262854	-2.59041	0.00958629	0.0975749
ENSG00000197702	611.014	0.453186	0.174968	2.5901	0.00959471	0.0976057
ENSG00000127311	237.512	-0.532148	0.205502	-2.5895	0.00961155	0.097722
ENSG00000112378	380.951	0.774742	0.299303	2.58849	0.00963985	0.0979545
ENSG00000279148	8.67729	-1.29292	0.499611	-2.58785	0.00965772	0.0980043
ENSG00000116704	430.515	0.559501	0.21621	2.58776	0.0096601	0.0980043
ENSG00000277758	20.7591	-1.3951	0.539119	-2.58773	0.00966102	0.0980043
ENSG00000224185	67.9762	0.749653	0.289792	2.58687	0.00968521	0.0981633
ENSG00000261609	293.544	0.427395	0.165233	2.58662	0.00969225	0.0981633
ENSG00000276058	10.4192	-1.0847	0.419378	-2.58646	0.00969688	0.0981633
ENSG00000064787	1923.69	0.742311	0.287006	2.5864	0.00969843	0.0981633
ENSG00000221829	70.1405	-0.449447	0.173788	-2.58618	0.00970462	0.098171
ENSG00000066032	2.54876	2.5394	0.982267	2.58524	0.00973104	0.0984702
ENSG00000141401	65.1867	0.599423	0.231906	2.58477	0.00974438	0.0984702
ENSG00000286156	28.3645	0.809437	0.313159	2.58475	0.0097451	0.0984702
ENSG00000281990	21.3104	-1.3994	0.541519	-2.58421	0.00976016	0.0985673
ENSG00000186704	81.0377	0.860482	0.333034	2.58376	0.0097729	0.0986339
ENSG00000227145	8.07852	-1.54165	0.596707	-2.58359	0.00977768	0.0986339
ENSG00000162896	23742.6	0.692463	0.26821	2.58179	0.00982895	0.0990694
ENSG00000073111	124.323	-0.682665	0.264426	-2.58169	0.00983181	0.0990694
ENSG00000143368	208.165	0.447279	0.173313	2.58077	0.00985811	0.099279
ENSG00000103811	696.024	-0.470964	0.182555	-2.57985	0.00988431	0.0994874
ENSG00000132182	627.501	-0.761423	0.29522	-2.57917	0.00990371	0.0996272
ENSG00000133703	663.346	0.403418	0.156458	2.57844	0.00992481	0.0997451
ENSG00000112144	244.918	0.33398	0.129548	2.57805	0.00993599	0.0997451
ENSG00000284294	8.88701	-1.9847	0.76986	-2.578	0.00993746	0.0997451
ENSG00000093217	52.4027	0.696828	0.270298	2.578	0.00993752	0.0997451
ENSG00000138942	216.226	0.329226	0.127737	2.57737	0.00995548	0.0998699
ENSG00000166959	17.8061	1.0308	0.400053	2.57666	0.00997611	0.0999773
ENSG00000008256	99.0195	0.780385	0.302877	2.57657	0.00997852	0.0999773
ENSG00000118729	19.5719	1.78607	0.693236	2.57643	0.00998278	0.0999773

## Sheet: SData 6
Supplementary Data 6
Differentially expressed genes in non-responders following FMT (Tx8N vs Tx0N; Q<0.1) using a paired analysis. Genes were identified by DESeq2 and p-values were corrected for false discovery rate (q-value) using the Benjamini-Hochberg method.
ID	Base mean	Log2 Fold Change	LFC SE	Stat	P-value	Q-value
ENSG00000270066	203.222	-15.8112	2.96872	-5.32592	1.00443e-07	0.00395295
ENSG00000277947	54.744	-13.8114	2.97295	-4.64571	3.38914e-06	0.0666899

## Sheet: SData 7
Supplementary Data 7
Summary of splicing events within the data.
Comparison	Tx8Y vs Tx0Y			Tx8N vs Tx0N
Alternative splicing event	Total events	Increased	Decreased	Total events	Increased	Decreased
Skipped exon (SE)	76160	20	45	89807	12	50
Mutually exclusive exons (MXE)	14744	9	6	19530	4	4
Alt 3' splice site (A3SS)	8094	6	2	8730	9	8
Alt 5' splice site (A5SS)	5484	3	5	5970	3	3
Retained intron (RI)	5559	2	2	5741	0	5

## Sheet: SData 8
Supplementary Data 8
Differentially spliced events in responders following FMT (Tx8Y vs Tx0Y; Q<0.05).
ID	Transcript ID	Gene symbol	Product	Chromosome	Strand	Q-value	LNC level difference	Class
11492	ENSG00000204842.18	ATXN2	ataxin 2	Chr 12	-	0.00457858	0.139	A3SS
2215	ENSG00000162437.14	RAVER2	ribonucleoprotein, PTB binding 2	Chr 1	+	0.00410254	0.11	A3SS
10175	ENSG00000100441.10	KHNYN	KH and NYN domain containing	Chr 14	+	0.00450203	0.1	A3SS
5834	ENSG00000141452.10	RMC1	regulator of MON1-CCZ1	Chr 18	+	0.00469776	0.082	A3SS
9485	ENSG00000104774.13	MAN2B1	mannosidase alpha class 2B member 1	Chr 19	-	6.15663e-05	0.067	A3SS
3440	ENSG00000107862.6	GBF1	golgi brefeldin A resistant guanine nucleotide exchange factor 1	Chr 10	+	0.00230197	0.051	A3SS
6093	ENSG00000196998.19	WDR45	WD repeat domain 45	Chr X	-	0.00185822	-0.05	A3SS
1328	ENSG00000140263.15	SORD	sorbitol dehydrogenase	Chr 15	+	0.00230197	-0.06	A3SS
2950	ENSG00000234741.8	GAS5	growth arrest specific 5	Chr 1	-	0.000171797	0.098	A5SS
4469	ENSG00000144034.16	TPRKB	TP53RK binding protein	Chr 2	-	0.00322264	0.063	A5SS
219	ENSG00000143033.18	MTF2	metal response element binding transcription factor 2	Chr 1	+	0.00322264	0.059	A5SS
5357	ENSG00000109762.16	SNX25	sorting nexin 25	Chr 4	+	0.00531954	-0.058	A5SS
4498	ENSG00000214530.9	STARD10	StAR related lipid transfer domain containing 10	Chr 11	-	0.000302501	-0.071	A5SS
266	ENSG00000079819.19	EPB41L2	erythrocyte membrane protein band 4.1 like 2	Chr 6	-	0.0297696	-0.076	A5SS
6308	ENSG00000110200.8	ANAPC15	anaphase promoting complex subunit 15	Chr 11	-	0.00565264	-0.103	A5SS
8281	ENSG00000140416.23	TPM1	tropomyosin 1	Chr 15	+	0.0314555	-0.121	A5SS
3825	ENSG00000166387.13	PPFIBP2	PPFIA binding protein 2	Chr 11	+	0.021672	0.202	MXE
9440	ENSG00000171466.10	ZNF562	zinc finger protein 562	Chr 19	-	2.22259e-05	0.174	MXE
835	ENSG00000145819.18	ARHGAP26	Rho GTPase activating protein 26	Chr 5	+	0.0201816	0.126	MXE
5944	ENSG00000159593.15	NAE1	NEDD8 activating enzyme E1 subunit 1	Chr 16	-	0.0118532	0.124	MXE
16726	ENSG00000140416.23	TPM1	tropomyosin 1	Chr 15	+	0.0348319	0.109	MXE
8321	ENSG00000174483.20	BBS1	Bardet-Biedl syndrome 1	Chr 11	+	0.000101513	0.101	MXE
2973	ENSG00000110172.12	CHORDC1	cysteine and histidine rich domain containing 1	Chr 11	-	0.00480253	0.089	MXE
14222	ENSG00000123106.10	CCDC91	coiled-coil domain containing 91	Chr 12	+	0.0201816	0.075	MXE
13603	ENSG00000153317.15	ASAP1	ArfGAP with SH3 domain, ankyrin repeat and PH domain 1	Chr 8	-	0.000596329	0.068	MXE
10366	ENSG00000166435.15	XRRA1	X-ray radiation resistance associated 1	Chr 11	-	0.00289677	-0.055	MXE
10367	ENSG00000166435.15	XRRA1	X-ray radiation resistance associated 1	Chr 11	-	0.00281837	-0.056	MXE
14552	ENSG00000089022.14	MAPKAPK5	MAPK activated protein kinase 5	Chr 12	+	0.00236471	-0.06	MXE
1886	ENSG00000067955.15	CBFB	core-binding factor subunit beta	Chr 16	+	0.0280828	-0.066	MXE
8364	ENSG00000165637.13	VDAC2	voltage dependent anion channel 2	Chr 10	+	0.00281837	-0.077	MXE
16273	ENSG00000052126.14	PLEKHA5	pleckstrin homology domain containing A5	Chr 12	+	0.00480253	-0.094	MXE
923	ENSG00000138434.17	ITPRID2	ITPR interacting domain containing 2	Chr 2	+	0.016284	0.077	RI
1879	ENSG00000008517.18	IL32	interleukin 32	Chr 16	+	0.028881	0.066	RI
7061	ENSG00000148346.12	LCN2	lipocalin 2	Chr 9	+	0.0480838	-0.062	RI
6399	ENSG00000203485.14	INF2	inverted formin 2	Chr 14	+	0.0136299	-0.073	RI
29215	ENSG00000173226.17	IQCB1	IQ motif containing B1	Chr 3	-	0.0075266	0.227	SE
90434	ENSG00000169764.16	UGP2	UDP-glucose pyrophosphorylase 2	Chr 2	+	0.0490494	0.145	SE
76132	ENSG00000104774.13	MAN2B1	mannosidase alpha class 2B member 1	Chr 19	-	2.59864e-09	0.134	SE
78553	ENSG00000166927.13	MS4A7	membrane spanning 4-domains A7	Chr 11	+	0.00421401	0.124	SE
60930	ENSG00000197321.15	SVIL	supervillin	Chr 10	-	3.89213e-06	0.109	SE
82092	ENSG00000133703.13	KRAS	KRAS proto-oncogene, GTPase	Chr 12	-	0.0492943	0.108	SE
11089	ENSG00000135773.13	CAPN9	calpain 9	Chr 1	+	0.00930595	0.098	SE
97645	ENSG00000058272.19	PPP1R12A	protein phosphatase 1 regulatory subunit 12A	Chr 12	-	0	0.091	SE
60941	ENSG00000197321.15	SVIL	supervillin	Chr 10	-	7.22096e-10	0.091	SE
50324	ENSG00000144535.20	DIS3L2	DIS3 like 3'-5' exoribonuclease 2	Chr 2	+	0.015375	0.09	SE
5505	ENSG00000152620.13	NADK2	NAD kinase 2, mitochondrial	Chr 5	-	0.0426358	0.089	SE
19689	ENSG00000025434.19	NR1H3	nuclear receptor subfamily 1 group H member 3	Chr 11	+	0.0134721	0.089	SE
76133	ENSG00000104774.13	MAN2B1	mannosidase alpha class 2B member 1	Chr 19	-	2.32525e-11	0.074	SE
52106	ENSG00000187239.17	FNBP1	formin binding protein 1	Chr 9	-	0.0144326	0.07	SE
27647	ENSG00000175309.15	PHYKPL	5-phosphohydroxy-L-lysine phospho-lyase	Chr 5	-	0.0037525	0.069	SE
50500	ENSG00000165637.13	VDAC2	voltage dependent anion channel 2	Chr 10	+	0.0340472	0.066	SE
10137	ENSG00000151239.14	TWF1	twinfilin actin binding protein 1	Chr 12	-	0.0114838	0.062	SE
50501	ENSG00000165637.13	VDAC2	voltage dependent anion channel 2	Chr 10	+	0.00223185	0.062	SE
65091	ENSG00000131089.17	ARHGEF9	Cdc42 guanine nucleotide exchange factor 9	Chr X	-	9.888e-06	0.054	SE
60721	ENSG00000054611.14	TBC1D22A	TBC1 domain family member 22A	Chr 22	+	0.00742714	0.052	SE
33337	ENSG00000107242.20	PIP5K1B	phosphatidylinositol-4-phosphate 5-kinase type 1 beta	Chr 9	+	0.000246201	-0.051	SE
17178	ENSG00000114248.10	LRRC31	leucine rich repeat containing 31	Chr 3	-	9.888e-06	-0.052	SE
98279	ENSG00000116161.18	CACYBP	calcyclin binding protein	Chr 1	+	0.0340472	-0.053	SE
24428	ENSG00000122566.22	HNRNPA2B1	heterogeneous nuclear ribonucleoprotein A2/B1	Chr 7	-	0.0478222	-0.055	SE
7759	ENSG00000173597.9	SULT1B1	sulfotransferase family 1B member 1	Chr 4	-	0.00180827	-0.055	SE
77163	ENSG00000198793.13	MTOR	mechanistic target of rapamycin kinase	Chr 1	-	0.0119242	-0.056	SE
65868	ENSG00000183530.14	PRR14L	proline rich 14 like	Chr 22	-	0.00335693	-0.061	SE
97507	ENSG00000087266.17	SH3BP2	SH3 domain binding protein 2	Chr 4	+	0.000680165	-0.063	SE
26396	ENSG00000153071.15	DAB2	DAB adaptor protein 2	Chr 5	-	8.77957e-06	-0.064	SE
33327	ENSG00000107242.20	PIP5K1B	phosphatidylinositol-4-phosphate 5-kinase type 1 beta	Chr 9	+	0.0124693	-0.066	SE
37671	ENSG00000181929.13	PRKAG1	protein kinase AMP-activated non-catalytic subunit gamma 1	Chr 12	-	0.0278524	-0.066	SE
99567	ENSG00000124164.16	VAPB	VAMP associated protein B and C	Chr 20	+	0.00180827	-0.067	SE
36942	ENSG00000116237.16	ICMT	isoprenylcysteine carboxyl methyltransferase	Chr 1	-	0.0337247	-0.069	SE
19457	ENSG00000076555.15	ACACB	acetyl-CoA carboxylase beta	Chr 12	+	0.042364	-0.07	SE
11180	ENSG00000188833.10	ENTPD8	ectonucleoside triphosphate diphosphohydrolase 8	Chr 9	-	1.91092e-07	-0.071	SE
88422	ENSG00000089022.14	MAPKAPK5	MAPK activated protein kinase 5	Chr 12	+	2.95245e-06	-0.072	SE
56553	ENSG00000197548.12	ATG7	autophagy related 7	Chr 3	+	0.0121477	-0.075	SE
11354	ENSG00000115084.15	SLC35F5	solute carrier family 35 member F5	Chr 2	-	0.000602236	-0.077	SE
40171	ENSG00000184432.11	COPB2	COPI coat complex subunit beta 2	Chr 3	-	0.0103728	-0.079	SE
81551	ENSG00000101413.12	RPRD1B	regulation of nuclear pre-mRNA domain containing 1B	Chr 20	+	0.0219542	-0.082	SE
52161	ENSG00000227671.4	AL390728.4	NA	Chr 1	-	0.00027327	-0.084	SE
65893	ENSG00000281649.2	EBLN3P	endogenous Bornavirus like nucleoprotein 3, pseudogene	Chr 9	+	2.87648e-06	-0.086	SE
34230	ENSG00000019144.19	PHLDB1	pleckstrin homology like domain family B member 1	Chr 11	+	0.0117699	-0.086	SE
55686	ENSG00000158825.6	CDA	cytidine deaminase	Chr 1	+	5.16219e-06	-0.091	SE
42141	ENSG00000166411.14	IDH3A	isocitrate dehydrogenase (NAD(+)) 3 catalytic subunit alpha	Chr 15	+	0.013955	-0.092	SE
89973	ENSG00000108395.14	TRIM37	tripartite motif containing 37	Chr 17	-	0.00057706	-0.094	SE
5469	ENSG00000118961.15	LDAH	lipid droplet associated hydrolase	Chr 2	-	0.00239775	-0.097	SE
72	ENSG00000088367.23	EPB41L1	erythrocyte membrane protein band 4.1 like 1	Chr 20	+	0.000152515	-0.098	SE
15785	ENSG00000187778.14	MCRS1	microspherule protein 1	Chr 12	-	0.000105688	-0.098	SE
1782	ENSG00000188257.12	PLA2G2A	phospholipase A2 group IIA	Chr 1	-	0.0075266	-0.1	SE
6489	ENSG00000197386.12	HTT	huntingtin	Chr 4	+	0.00195382	-0.102	SE
19445	ENSG00000204463.13	BAG6	BAG cochaperone 6	Chr 6	-	2.21221e-05	-0.104	SE
37673	ENSG00000181929.13	PRKAG1	protein kinase AMP-activated non-catalytic subunit gamma 1	Chr 12	-	0.000108513	-0.107	SE
61650	ENSG00000067113.17	PLPP1	phospholipid phosphatase 1	Chr 5	-	0.00465561	-0.108	SE
94101	ENSG00000102897.10	LYRM1	LYR motif containing 1	Chr 16	+	9.888e-06	-0.11	SE
93128	ENSG00000123595.8	RAB9A	RAB9A, member RAS oncogene family	Chr X	+	0.000179719	-0.112	SE
93127	ENSG00000123595.8	RAB9A	RAB9A, member RAS oncogene family	Chr X	+	0.00019281	-0.119	SE
101202	ENSG00000140416.23	TPM1	tropomyosin 1	Chr 15	+	0.03884	-0.12	SE
33129	ENSG00000121350.16	PYROXD1	pyridine nucleotide-disulphide oxidoreductase domain 1	Chr 12	+	4.83758e-07	-0.125	SE
17560	ENSG00000165025.15	SYK	spleen associated tyrosine kinase	Chr 9	+	0.0211288	-0.134	SE
64607	ENSG00000151498.12	ACAD8	acyl-CoA dehydrogenase family member 8	Chr 11	+	0.021796	-0.142	SE
27658	ENSG00000175309.15	PHYKPL	5-phosphohydroxy-L-lysine phospho-lyase	Chr 5	-	0.00459415	-0.158	SE
45563	ENSG00000125871.14	MGME1	mitochondrial genome maintenance exonuclease 1	Chr 20	+	0.042364	-0.172	SE
57526	ENSG00000171466.10	ZNF562	zinc finger protein 562	Chr 19	-	1.50353e-06	-0.183	SE
91118	ENSG00000123329.20	ARHGAP9	Rho GTPase activating protein 9	Chr 12	-	0.00805509	-0.22	SE

## Sheet: SData 9
Supplementary Data 9
Differentially spliced events in non-responders following FMT (Tx8N vs Tx0N; Q<0.05).
ID	Transcript ID	Gene symbol	Product	Chromosome	Strand	Q-value	LNC level difference	Class
7156	ENSG00000169727.12	GPS1	G protein pathway suppressor 1	Chr 17	+	0.00831765	0.175	A3SS
11570	ENSG00000137070.18	IL11RA	interleukin 11 receptor subunit alpha	Chr 9	+	0.00414371	0.148	A3SS
8303	ENSG00000161265.15	U2AF1L4	U2 small nuclear RNA auxiliary factor 1 like 4	Chr 19	-	0.0480885	0.125	A3SS
4445	ENSG00000140521.17	POLG	DNA polymerase gamma, catalytic subunit	Chr 15	-	0.0480885	0.119	A3SS
5119	ENSG00000159348.13	CYB5R1	cytochrome b5 reductase 1	Chr 1	-	0.0109793	0.075	A3SS
2724	ENSG00000110011.13	DNAJC4	DnaJ heat shock protein family (Hsp40) member C4	Chr 11	+	0.00080168	0.07	A3SS
3154	ENSG00000102974.16	CTCF	CCCTC-binding factor	Chr 16	+	0.00831765	0.066	A3SS
11336	ENSG00000168781.22	PPIP5K1	diphosphoinositol pentakisphosphate kinase 1	Chr 15	-	4.15599e-05	0.064	A3SS
2839	ENSG00000100330.16	MTMR3	myotubularin related protein 3	Chr 22	+	0.0179889	0.057	A3SS
7506	ENSG00000013573.17	DDX11	DEAD/H-box helicase 11	Chr 12	+	1.61612e-05	-0.077	A3SS
11913	ENSG00000125734.15	GPR108	G protein-coupled receptor 108	Chr 19	-	5.81427e-07	-0.08	A3SS
6108	ENSG00000100150.20	DEPDC5	DEP domain containing 5, GATOR1 subcomplex subunit	Chr 22	+	0.0398952	-0.102	A3SS
6107	ENSG00000100150.20	DEPDC5	DEP domain containing 5, GATOR1 subcomplex subunit	Chr 22	+	0.023179	-0.109	A3SS
7069	ENSG00000159063.13	ALG8	ALG8 alpha-1,3-glucosyltransferase	Chr 11	-	0.00169445	-0.132	A3SS
5744	ENSG00000108509.21	CAMTA2	calmodulin binding transcription activator 2	Chr 17	-	0.0179889	-0.149	A3SS
6795	ENSG00000178694.10	NSUN3	NOP2/Sun RNA methyltransferase 3	Chr 3	+	5.81427e-07	-0.17	A3SS
8804	ENSG00000040633.13	PHF23	PHD finger protein 23	Chr 17	-	0.000153822	-0.202	A3SS
1328	ENSG00000121716.20	PILRB	paired immunoglobin like type 2 receptor beta	Chr 7	+	0.00982511	0.082	A5SS
813	ENSG00000132334.17	PTPRE	protein tyrosine phosphatase receptor type E	Chr 10	+	4.00961e-05	0.065	A5SS
1005	ENSG00000182518.13	FAM104B	family with sequence similarity 104 member B	Chr X	-	0.00178586	0.062	A5SS
2588	ENSG00000123349.15	PFDN5	prefoldin subunit 5	Chr 12	+	0.0155566	-0.064	A5SS
4587	ENSG00000132768.14	DPH2	diphthamide biosynthesis 2	Chr 1	+	0.00800373	-0.078	A5SS
4100	ENSG00000126214.21	KLC1	kinesin light chain 1	Chr 14	+	0.00178586	-0.109	A5SS
17182	ENSG00000153066.13	TXNDC11	thioredoxin domain containing 11	Chr 16	-	0.0245422	0.168	MXE
11846	ENSG00000130734.10	ATG4D	autophagy related 4D cysteine peptidase	Chr 19	+	0.00873693	0.109	MXE
19830	ENSG00000119912.18	IDE	insulin degrading enzyme	Chr 10	-	0.0473647	0.074	MXE
9610	ENSG00000198265.12	HELZ	helicase with zinc finger	Chr 17	-	0.0344898	0.052	MXE
1195	ENSG00000197943.10	PLCG2	phospholipase C gamma 2	Chr 16	+	0.00960224	-0.079	MXE
21216	ENSG00000138942.16	RNF185	ring finger protein 185	Chr 22	+	0.000155469	-0.087	MXE
5636	ENSG00000120725.13	SIL1	SIL1 nucleotide exchange factor	Chr 5	-	0.000137633	-0.118	MXE
12980	ENSG00000177479.20	ARIH2	ariadne RBR E3 ubiquitin protein ligase 2	Chr 3	+	0.000105155	-0.141	MXE
5820	ENSG00000041357.16	PSMA4	proteasome 20S subunit alpha 4	Chr 15	+	0.00503102	-0.062	RI
7684	ENSG00000168071.22	CCDC88B	coiled-coil domain containing 88B	Chr 11	+	0.0468529	-0.1	RI
6350	ENSG00000103363.15	ELOB	elongin B	Chr 16	-	0.0106118	-0.11	RI
4704	ENSG00000215039.7	CD27-AS1	CD27 antisense RNA 1	Chr 12	-	0.0037315	-0.123	RI
2421	ENSG00000167257.11	RNF214	ring finger protein 214	Chr 11	+	0.00371525	-0.141	RI
15199	ENSG00000115548.17	KDM3A	lysine demethylase 3A	Chr 2	+	0.030641	0.185	SE
74354	ENSG00000135549.15	PKIB	cAMP-dependent protein kinase inhibitor beta	Chr 6	+	0.00246509	0.161	SE
15912	ENSG00000138768.15	USO1	USO1 vesicle transport factor	Chr 4	+	0.0211676	0.114	SE
8235	ENSG00000055917.16	PUM2	pumilio RNA binding family member 2	Chr 2	-	0.00863931	0.113	SE
85274	ENSG00000111605.18	CPSF6	cleavage and polyadenylation specific factor 6	Chr 12	+	0.0287989	0.089	SE
99329	ENSG00000134452.20	FBH1	F-box DNA helicase 1	Chr 10	+	0.00172813	0.088	SE
13538	ENSG00000171163.16	ZNF692	zinc finger protein 692	Chr 1	-	0.0266971	0.067	SE
47364	ENSG00000197961.12	ZNF121	zinc finger protein 121	Chr 19	-	0.000111002	0.056	SE
36446	ENSG00000123240.17	OPTN	optineurin	Chr 10	+	0.0335851	0.054	SE
53565	ENSG00000107262.26	BAG1	BAG cochaperone 1	Chr 9	-	3.36425e-05	0.053	SE
72588	ENSG00000172500.13	FIBP	FGF1 intracellular binding protein	Chr 11	-	0.0335851	0.051	SE
86265	ENSG00000068400.13	GRIPAP1	GRIP1 associated protein 1	Chr X	-	0.000173623	0.05	SE
108609	ENSG00000237651.6	C2orf74	chromosome 2 open reading frame 74	Chr 2	+	0.0319306	-0.05	SE
27068	ENSG00000103544.15	VPS35L	VPS35 endosomal protein sorting factor like	Chr 16	+	0.0124477	-0.051	SE
49182	ENSG00000090316.16	MAEA	macrophage erythroblast attacher, E3 ubiquitin ligase	Chr 4	+	0.0182536	-0.052	SE
625	ENSG00000134644.16	PUM1	pumilio RNA binding family member 1	Chr 1	-	0.0382794	-0.053	SE
15606	ENSG00000014257.16	ACP3	acid phosphatase 3	Chr 3	+	5.76851e-06	-0.056	SE
40759	ENSG00000111727.12	HCFC2	host cell factor C2	Chr 12	+	0.00106368	-0.056	SE
39206	ENSG00000071462.12	BUD23	BUD23 rRNA methyltransferase and ribosome maturation factor	Chr 7	+	0.00112982	-0.056	SE
14373	ENSG00000187607.16	ZNF286A	zinc finger protein 286A	Chr 17	+	0.00243034	-0.056	SE
14374	ENSG00000187607.16	ZNF286A	zinc finger protein 286A	Chr 17	+	0.00268002	-0.056	SE
5795	ENSG00000138688.15	KIAA1109	KIAA1109	Chr 4	+	0.000418471	-0.057	SE
96839	ENSG00000174628.16	IQCK	IQ motif containing K	Chr 16	+	0.0117994	-0.057	SE
73267	ENSG00000137073.23	UBAP2	ubiquitin associated protein 2	Chr 9	-	0.0175754	-0.057	SE
14375	ENSG00000187607.16	ZNF286A	zinc finger protein 286A	Chr 17	+	0.00239994	-0.058	SE
95893	ENSG00000153094.24	BCL2L11	BCL2 like 11	Chr 2	+	0.00972898	-0.058	SE
85478	ENSG00000184014.8	DENND5A	DENN domain containing 5A	Chr 11	-	0.00279949	-0.059	SE
54375	ENSG00000242110.8	AMACR	alpha-methylacyl-CoA racemase	Chr 5	-	0.0242219	-0.06	SE
37356	ENSG00000107242.20	PIP5K1B	phosphatidylinositol-4-phosphate 5-kinase type 1 beta	Chr 9	+	1.45514e-07	-0.061	SE
28476	ENSG00000065485.20	PDIA5	protein disulfide isomerase family A member 5	Chr 3	+	0.0248579	-0.062	SE
26152	ENSG00000239920.2	AC104389.5	NA	Chr 11	-	0.00559628	-0.065	SE
85405	ENSG00000119682.17	AREL1	apoptosis resistant E3 ubiquitin protein ligase 1	Chr 14	-	0.0203112	-0.065	SE
51044	ENSG00000125871.14	MGME1	mitochondrial genome maintenance exonuclease 1	Chr 20	+	0.00300371	-0.068	SE
29599	ENSG00000006740.17	ARHGAP44	Rho GTPase activating protein 44	Chr 17	+	0.00442188	-0.069	SE
11504	ENSG00000249141.1	AL159163.1	NA	Chr 6	-	1.81731e-06	-0.07	SE
2908	ENSG00000169241.19	SLC50A1	solute carrier family 50 member 1	Chr 1	+	0.0468035	-0.071	SE
35515	ENSG00000153310.19	CYRIB	CYFIP related Rac1 interactor B	Chr 8	-	3.62822e-05	-0.072	SE
66213	ENSG00000122678.17	POLM	DNA polymerase mu	Chr 7	-	0.00172813	-0.072	SE
9150	ENSG00000270181.3	BIVM-ERCC5	BIVM-ERCC5 readthrough	Chr 13	+	0.00106368	-0.074	SE
6813	ENSG00000173137.12	ADCK5	aarF domain containing kinase 5	Chr 8	+	0.00910862	-0.074	SE
41126	ENSG00000166575.17	TMEM135	transmembrane protein 135	Chr 11	+	0.00022974	-0.076	SE
70609	ENSG00000181513.15	ACBD4	acyl-CoA binding domain containing 4	Chr 17	+	0.00300371	-0.076	SE
29473	ENSG00000165801.10	ARHGEF40	Rho guanine nucleotide exchange factor 40	Chr 14	+	0.00243034	-0.077	SE
95421	ENSG00000182628.13	SKA2	spindle and kinetochore associated complex subunit 2	Chr 17	-	0.0394369	-0.078	SE
4886	ENSG00000146574.16	CCZ1B	CCZ1 homolog B, vacuolar protein trafficking and biogenesis associated	Chr 7	-	0.00572622	-0.079	SE
2911	ENSG00000169241.19	SLC50A1	solute carrier family 50 member 1	Chr 1	+	0.0468035	-0.08	SE
107050	ENSG00000184743.13	ATL3	atlastin GTPase 3	Chr 11	-	0.00831437	-0.082	SE
90876	ENSG00000178921.14	PFAS	phosphoribosylformylglycinamidine synthase	Chr 17	+	0.000101974	-0.084	SE
35662	ENSG00000149636.16	DSN1	DSN1 component of MIS12 kinetochore complex	Chr 20	-	0.00284952	-0.088	SE
19479	ENSG00000258315.5	C17orf49	chromosome 17 open reading frame 49	Chr 17	+	0.00837463	-0.094	SE
79199	ENSG00000115504.15	EHBP1	EH domain binding protein 1	Chr 2	+	0.00408445	-0.096	SE
108528	ENSG00000141646.14	SMAD4	SMAD family member 4	Chr 18	+	3.86244e-05	-0.102	SE
112483	ENSG00000138942.16	RNF185	ring finger protein 185	Chr 22	+	0.00142856	-0.103	SE
98527	ENSG00000137491.15	SLCO2B1	solute carrier organic anion transporter family member 2B1	Chr 11	+	0.0361092	-0.103	SE
89607	ENSG00000116984.14	MTR	5-methyltetrahydrofolate-homocysteine methyltransferase	Chr 1	+	0.0105073	-0.113	SE
81192	ENSG00000117593.12	DARS2	aspartyl-tRNA synthetase 2, mitochondrial	Chr 1	+	0.00106368	-0.123	SE
30800	ENSG00000138744.16	NAAA	N-acylethanolamine acid amidase	Chr 4	-	6.98069e-05	-0.139	SE
99858	ENSG00000196295.12	GARS1-DT	NA	Chr 7	-	0.0346328	-0.149	SE
7175	ENSG00000100997.20	ABHD12	abhydrolase domain containing 12, lysophospholipase	Chr 20	-	3.7283e-06	-0.183	SE
2602	ENSG00000170919.16	TPT1-AS1	NA	Chr 13	+	0.00506473	-0.215	SE
19482	ENSG00000258315.5	C17orf49	chromosome 17 open reading frame 49	Chr 17	+	0.010541	-0.215	SE
17576	ENSG00000067365.15	METTL22	methyltransferase like 22	Chr 16	+	9.64599e-05	-0.282	SE
