# Supplementary material for: Profiling the colonic mucosal response to fecal microbiota transplantation identifies a role for GBP5 in colitis in humans and mice
Source: Nat Commun. 2024 Mar 26;15:2645. doi: 10.1038/s41467-024-46983-5 (PMC10965925; doi:10.1038/s41467-024-46983-5)
Supplement: Supplementary file 6 — Source Data [file 41467_2024_46983_MOESM6_ESM.zip]

Archive with 4 entries (3 files):
- Source data/
- Source data/Source data.xlsx
- Source data/Uncropped Blots_Nat Comm.pdf
- Source data/Uncropped Blots_Nat Comm.pptx
