# Supplementary material for: Profiling the colonic mucosal response to fecal microbiota transplantation identifies a role for GBP5 in colitis in humans and mice
Source: Nat Commun. 2024 Mar 26;15:2645. doi: 10.1038/s41467-024-46983-5 (PMC10965925; doi:10.1038/s41467-024-46983-5)
Supplement: Supplementary file 6 — Source Data [file 41467_2024_46983_MOESM6_ESM.zip › Source data/Source data.xlsx]

## Sheet: Fig 3
Fig 3C
Axis 2	IRF4		Statistical test			Axis 2	ENSG00000287626		Statistical test			Axis 2	GBP5		Statistical test
4.2788	7.35756		Pearson r			4.2788	3.13549		Pearson r			4.2788	7.00125		Pearson r
-2.1084	6.86485		r	0.7266		-2.1084	1.09861		r	0.6962		-2.1084	6.78672		r	0.6597
6.6648	8.55084		95% confidence interval	0.5660 to 0.8341		6.6648	2.83321		95% confidence interval	0.5225 to 0.8144		6.6648	8.2888		95% confidence interval	0.4717 to 0.7903
7.0634	7.95261		P (two-tailed)	1.1e-09		7.0634	2.56495		P (two-tailed)	1e-08		7.0634	7.78281		P (two-tailed)	1.042e-07
3.2242	7.72268					3.2242	3.89182					3.2242	7.63141
-2.5541	8.08333					-2.5541	2.19722					-2.5541	7.31206
7.3013	6.77079					7.3013	1.38629					7.3013	5.23111
5.6121	7.59539					5.6121	2.56495					5.6121	7.27448
3.8926	6.47389					3.8926	1.79176					3.8926	5.39816
2.3228	7.22621					2.3228	2.99573					2.3228	6.65028
0.61068	6.41673					0.61068	3.33221					0.61068	6.38688
-5.1403	6.48768					-5.1403	1.09861					-5.1403	6.34036
6.3772	6.83087					6.3772	2.3979					6.3772	6.63857
-0.59614	8.10712					-0.59614	1.38629					-0.59614	7.35564
3.2545	5.09987					3.2545	2.94444					3.2545	4.58497
-12.562	5.29331					-12.562	0					-12.562	4.29047
1.2249	7.62803					1.2249	3.78419					1.2249	6.981
-14.696	3.17805					-14.696	0					-14.696	4.59512
2.7655	7.08341					2.7655	2.83321					2.7655	7.17319
2.4545	7.69404					2.4545	3.58352					2.4545	7.38058
6.032	6.85856					6.032	3.58352					6.032	7.00488
-4.3832	6.38182					-4.3832	0					-4.3832	5.81413
-0.20927	6.42197					-0.20927	1.60944					-0.20927	6.2024
-0.6849	7.29044					-0.6849	2.07944					-0.6849	6.96319
-2.0574	6.34388					-2.0574	2.07944					-2.0574	5.54908
0.78511	7.3601					0.78511	2.07944					0.78511	7.0193
3.9376	6.98933					3.9376	3.46574					3.9376	6.1944
-9.5793	5.83188					-9.5793	0					-9.5793	5.04343
-5.2421	5.07517					-5.2421	0.693147					-5.2421	3.82864
-10.426	3.89182					-10.426	0					-10.426	2.99573
7.1547	5.87774					7.1547	1.38629					7.1547	5.1985
-2.0068	6.1334					-2.0068	1.94591					-2.0068	5.59842
1.6124	6.43935					1.6124	1.09861					1.6124	4.72739
1.3264	6.55393					1.3264	2.83321					1.3264	7.11151
7.1536	9.1046					7.1536	3.55535					7.1536	7.834
7.5455	8.3185					7.5455	3.71357					7.5455	7.73368
-4.7675	5.24175					-4.7675	0					-4.7675	4.45434
-7.6729	5.0689					-7.6729	1.38629					-7.6729	4.00732
-0.12679	5.95843					-0.12679	1.60944					-0.12679	5.03044
3.0446	6.29342					3.0446	1.60944					3.0446	5.41165
8.6032	7.98337					8.6032	2.48491					8.6032	6.87025
-5.9898	5.82008					-5.9898	0					-5.9898	4.31747
-2.558	6.35444					-2.558	3.04452					-2.558	5.64544
-4.547	6.76619					-4.547	2.70805					-4.547	6.20254
2.9504	7.34213					2.9504	2.48491					2.9504	6.28227
-4.445	6.53959					-4.445	1.79176					-4.445	5.66296
3.8095	7.92845					3.8095	2.19722					3.8095	7.29845
2.6945	7.53956					2.6945	0.693147					2.6945	7.12756
2.5616	7.46794					2.5616	1.94591					2.5616	7.02287
-8.604	5.14749					-8.604	0					-8.604	3.85015
-3.2893	5.49716					-3.2893	1.09861					-3.2893	5.32301
-2.0127	7.3601					-2.0127	2.19722					-2.0127	6.7334

## Sheet: Fig 4
Fig 4B Body weight (%)
	Time (Days)	WT												Gbp5–/–
	0	100	100	100	100	100	100	100	100	100	100	100	100	100	100	100	100	100	100	100	100	100	100	100	100	100	100
	1	98	100	100	99	99	99	97	99	102	101	99	101	99	99	98	100	99	100	99	100	101	99	101	94	101	105
	2	100	100	98	101	97	98	98	99	110	101	97	101	102	98	97	103	99	97	99	100	98	96	100	100	100	102
	3	100	103	99	100	96	97	99	101	104	102	99	102	104	98	96	105	101	100	100	103	97	101	101	100	103	101
	4	100	105	101	98	97	96	97	98	104	102	102	103	104	102	98	105	97	100	97	103	98	98	101	104	100	102
	5	98	103	100	97	96	96	94	97	105	101	99	101	105	100	98	101	94	98	96	102	98	96	101	103	96	101
	6	100	101	97	90	91	90	89	91	101	94	95	98	105	99	99	103	91	91	93	97	92	98	98	97	89	95
	7	96	96	96	85	86	87	83	82	90	88	86	91	106	96	98	102	88	82	95	91	87	89	89	91	82	87
	8	98	92	87	81	84	81	81	80	83	85	79	85	104	92	100	103	82	81	96	86	81	93	89	90	81	85
	9	100	88	84	80	83	81	80	84	85	82	83	80	106	94	103	102	82	82	96	88	81	95	87	85	80	87
	10	101	91	85	80	83	80	78	80	80	80	82	81	106	98	101	102	86	84	87	82	80	96	87	84	83	85
	Statistical test
	2way ANOVA Šídák's multiple comparisons test
	WT - Gbp5-/-	Adjusted P Value
Time (days)	0	>0.9999
	1	>0.9999
	2	>0.9999
	3	>0.9999
	4	>0.9999
	5	>0.9999
	6	0.9985
	7	0.8181
	8	0.044
	9	0.0103
	10	0.0065
Fig 4D Colon Length (cm)
		WT												Gbp5–/–
	Day 10	6.9	6.8	6.3	5.5	5.8	5.5	5.9	6.1	5.9	5.4	5.6	6.1	8.3	7.2	7.9	7.3	6.4	6.3	7	6	5.9	6.3	6.4	5.8	6.3	6.8
	Statistical test			Shapiro Wilk test
	Unpaired t test			WT: W = 0.9092, p = 0.2082
	P value	0.0087		Gbp5–/–: W = 0.9117, p = 0.1668
Fig 4F Histology Score
		WT												Gbp5–/–
	Day 10	4.2	19	7.2	12.4	16.8	7.7	26.2	21.8	14.7	29	19.2	15.7	0	0	10.7	20	26.2	13.4	8.9	19.4	0	11.4	20	12.3	6.5	5.8
	Statistical test			Shapiro Wilk test
	Unpaired t test			WT: W = 0.9748, p = 0.9537
	P value	0.1145		Gbp5–/–: W = 0.9414, p = 0.4370
Fig 4G Histology Score stratified by location
		WT												Gbp5–/–
	Rectum	8	20	18	30	18	23	13	28	23	25	28	28	0	0	23	30	28	20	25	30	0	15	20	23	15	28
	Distal	5	20	15	35	30	15	45	50	5	65	25	30	0	0	30	40	60	45	20	25	0	15	45	50	25	15
	Middle	8	30	8	8	30	8	53	30	38	45	38	23	0	0	8	30	38	8	8	38	0	23	30	0	0	0
	Proximal	0	10	0	0	0	0	0	0	0	0	0	0	0	0	0	0	0	0	0	0	0	0	0	0	0	0
	Statistical test				Additional statistical test			Shapiro Wilk test
	Two-way ANOVA	P value		Rectum	Mann-Whitney test			WT: W = 0.9264, p = 0.3432
	Genotype	0.0592			P value	0.6372		Gbp5–/–: W = 0.8398, p = 0.0162
	Region	<0.0001
	Interaction	0.289		Distal	Unpaired t test			WT: W = 0.9526, p = 0.6757
					P value	0.8007		Gbp5–/–: W = 0.9409, p = 0.4305
	Šídák's multiple comparisons test
	WT - Gbp5-/-	Adjusted P value		Middle	Mann-Whitney test			WT: W = 0.8945, p = 0.1347
	Rectum	0.9388			P value	0.0243		Gbp5–/–: W = 0.7888, p = 0.0036
	Distal	0.9932
	Middle	0.0407		Proximal	Unpaired t test			WT: W = 0.3269, p < 0.0001
	Proximal	0.9997			P value	-		Gbp5–/–: -

## Sheet: Fig 5
Fig 5A													Fig 5B
		WT					Gbp5–/–						Claudin 2+ tissue area (% of total tissue area)
IRF-1/βactin	Day 10	0.549297	0.604413	0.659848	0.613319	0.203641	0.487116	0.447534	0.603326	0.464801	0.587056
															WT						Gbp5-/-
	Statistical test												Day 10	Proximal	26	31	21	20	14	21	35	38	29	19	20	33
	Unpaired t test			Mann Whitney test										Middle	19	17	20	18	21	24	22	20	16	15	22	18
	P value	0.9291		P value	0.3095									Distal	19	16	21	17	22	20	19	15	18	15	18	16
		WT					Gbp5–/–							Statistical test
P-IRF3/T-IRF3	Day 10	0.237508	0.158608	0.368547	0.466203	0.370416	0.224627	0.39432	0.46236	0.395455	0.233164			2way ANOVA Šídák's multiple comparisons test
														WT - Gbp5-/-	Adjusted P Value
	Statistical test													Proximal	0.0018
	Unpaired t test													Middle	0.8647
	P value	0.7717												Distal	0.325
		WT					Gbp5–/–
P-IRF4/T-IRF4	Day 10	0.108073	0.167228	0.203315	0.226004	0.283437	0.428427	0.328724	0.386226	0.43291	0.436781
	Statistical test
	Unpaired t test
	P value	0.0004
		WT					Gbp5–/–
IRF-5/βactin	Day 10	0.164621	0.159964	0.14018	0.16701	0.205639	0.161001	0.215214	0.141675	0.142726	0.122565
	Statistical test
	Unpaired t test
	P value	0.5857
		WT					Gbp5–/–
IRF-8/βactin	Day 10	1.24478	1.39353	0.843412	1.41978	0.383934	1.25314	0.5443	0.912722	0.875213	0.791094
	Statistical test
	Unpaired t test
	P value	0.4483
		WT					Gbp5–/–
P-STAT1/T-STAT1	Day 10	0.145128	0.177257	0.234944	0.190271	0.195591	0.186326	0.191621	0.252895	0.189259	0.194112
	Statistical test
	Unpaired t test			Mann Whitney test
	P value	0.4808		P value	0.6905
		WT					Gbp5–/–
P-STAT3/T-STAT3	Day 10	4.34099	5.53001	3.54164	3.20936	4.23523	2.33746	2.71203	4.23834	5.51087	5.49452
	Statistical test
	Unpaired t test
	P value	0.8886
		WT					Gbp5–/–
P-Src/T-Src	Day 10	2.68197	2.16122	2.38923	1.25579	1.42924	1.27768	1.5826	2.06485	2.10339	1.44519
	Statistical test
	Unpaired t test
	P value	0.396
		WT					Gbp5–/–
P-Iκβα/T-Iκβα	Day 10	0.237748	0.228997	0.198957	0.27893	0.24738	0.137321	0.247137	0.303633	0.177393	0.248858
	Statistical test
	Unpaired t test
	P value	0.6409
		WT					Gbp5–/–
P-ERK/T-ERK	Day 10	0.675363	0.900164	0.755528	0.791224	0.788853	0.886194	0.919638	0.769615	0.837627	0.797927
	Statistical test
	Unpaired t test
	P value	0.2237

## Sheet: Fig S1
Fig S1A
Richness - actual				Richness - log transformed				ANOVA summary			Evenness - actual				ANOVA summary			Shannon's - actual				ANOVA summary
Tx0	P8	Tx8		Tx0	P8	Tx8		F	3.092		Tx0	P8	Tx8		F	4.578		Tx0	P8	Tx8		F	5.291
28.4645	35.0496	26.0216		1.4543	1.54468	1.41533		P value	0.0531		0.568195	0.522286	0.6057		P value	0.0143		3.74932	3.03036	3.82541		P value	0.0078
31.5446	32.2881	37.5986		1.49893	1.50904	1.57517					0.658111	0.534902	0.651454					2.39943	3.05981	2.71281
29.4204	17.7372	34.1999		1.46865	1.24889	1.53402		Brown-Forsythe test			0.553232	0.517662	0.718616		Brown-Forsythe test			3.39134	2.65248	3.40339		Brown-Forsythe test
15.5068	22.0918	27.0838		1.19052	1.34423	1.43271		F (DFn, DFd)	2.174 (2, 57)		0.480807	0.549307	0.48922		F (DFn, DFd)	0.002005 (2, 57)		2.73968	2.93458	3.08114		F (DFn, DFd)	0.04603 (2, 57)
34.4123	18.4807	27.8272		1.53671	1.26672	1.44447		P value	0.1231		0.586349	0.405112	0.610785		P value	0.998		2.44339	2.09232	4.04266		P value	0.955
19.2242	58.0973	26.2341		1.28385	1.76416	1.41887					0.526456	0.651461	0.558843					2.81123	4.10829	3.22623
28.4645	15.2944	27.19		1.4543	1.18453	1.43441		Tukey's multiple comparisons test	Adjusted P Value		0.549786	0.664264	0.62913		Tukey's multiple comparisons test	Adjusted P Value		2.91416	3.30586	2.39409		Tukey's multiple comparisons test	Adjusted P Value
32.9253	28.2521	35.5806		1.51753	1.45105	1.55121		Tx0 vs. P8	0.9543		0.628875	0.527757	0.63375		Tx0 vs. P8	0.8687		2.82188	2.94871	4.29063		Tx0 vs. P8	0.8689
37.811		70.6302		1.57762		1.84899		Tx0 vs. Tx8	0.0763		0.667422		0.606407		Tx0 vs. Tx8	0.0292		2.88945		2.76571		Tx0 vs. Tx8	0.0167
21.0297		38.2359		1.32283		1.58247		P8 vs. Tx8	0.1741		0.461599		0.686491		P8 vs. Tx8	0.0626		2.27926		3.59748		P8 vs. Tx8	0.0443
26.3403		28.7831		1.42062		1.45914					0.642699		0.657741					3.12581		3.62574
19.1179		26.6589		1.28144		1.42584		Shapiro-Wilk test (log transformed data)	p-value		0.540777		0.583465		Shapiro-Wilk test (actual)	p-value		2.25142		2.89251		Shapiro-Wilk test (actual)	p-value
21.667		21.1359		1.3358		1.32502		Tx0	0.4601		0.547464		0.451858		Tx0	0.3517		3.68967		4.06734		Tx0	0.3594
39.4042		50.6626		1.59554		1.70469		P8	0.6738		0.545829		0.555086		P8	0.2428		3.17888		3.33458		P8	0.4953
33.6688		48.4321		1.52723		1.68513		Tx8	0.1599		0.489735		0.700548		Tx8	0.2826		3.11338		4.15191		Tx8	0.4642
28.4645		22.5167		1.4543		1.3525					0.661632		0.614344					3.0759		3.49109
23.4726		22.9415		1.37056		1.36062					0.534818		0.514083					3.60961		3.68659
19.9676		34.1999		1.30033		1.53402					0.434828		0.622655					3.92293		3.94243
24.7471		25.3844		1.39352		1.40457					0.518438		0.540812					3.54606		3.68717
26.6589		40.4663		1.42584		1.60709					0.565304		0.609838					3.2307		3.42467
17.3124		27.6148		1.23836		1.44114					0.441466		0.519814					3.70164		3.29368
27.4024		23.154		1.43779		1.36463					0.514572		0.686545					2.82825		2.96399
34.8371		38.4483		1.54204		1.58488					0.610691		0.683409					2.85939		3.69984
39.5104		43.1216		1.59671		1.63469					0.623089		0.676895					3.5396		4.02829
24.5347		39.829		1.38978		1.6002					0.567592		0.68835					3.09153		4.08163
35.793		34.8371		1.5538		1.54204					0.669781		0.640932					3.90017		3.71488

## Sheet: Fig S2B
Fig S2B Expressed genes
	Tx0	P8	Tx8
P1	28670		26418
P2	19875		26508
P3	19860		28354
P4	23009	24568	25855
P5	27674		28897
P6	27088		29997
P7	21712	20136	26002
P8	20563	22739	25813
P9	19694		25296
P10	29156		26640
P11	22311		22627
P12	27865		20576
P13	26112		25070
P14	26061	23119	26837
P15	27216	28652	29237
P16	23984		29473
P17	17368		17862
P18	27980		19799
P19	22544	25530	23227
P20	25279		24021
P21	16989	16020	22923
P22	19503		18122
P23	23466		24714
P24	25503		24915
P25	26386	26641	22628
P26	19762		28696

## Sheet: Fig S2D
Fig S2D
Naive CD4 T-cell
	Tx0													Tx8
No	0.061218	0	0	0.011417	0	0	0	0	0	0	0	0	0	0	0.023693	0	0	0	0	0	0	0	0	0	0	0
Yes	0	0	0.018223	0	0	0.037492	0	0	0.101055	0	0	0	0.146587	0	0	0	0	0	0	0	0	0	0	0	0	0
2way ANOVA
ANOVA table	F (DFn, DFd)	P value
Remission x FMT	F (1, 24) = 1.952	P=0.1752
Remission	F (1, 24) = 1.315	P=0.2628
FMT	F (1, 24) = 3.742	P=0.0649
Subject	F (24, 24) = 0.9827	P=0.5169
Resting memory CD4 T-cell
	Tx0													Tx8
No	0.042417	0.075057	0.038545	0.037843	0.145529	0.169461	0.211135	0.085164	0.084288	0.070155	0.152051	0.037928	0.064117	0.035312	0.078906	0.211804	0.230187	0.006079	0.302914	0.20788	0.259701	0.152968	0.045006	0.20827	0.117361	0.049326
Yes	0.100497	0.204635	0.128874	0.098016	0.103409	0.036419	0.080285	0.091835	0.150422	0.026751	0.1093	0.174675	0.191538	0.422339	0.269645	0.140224	0.214695	0.090367	0.107321	0.174777	0.233051	0.284467	0.012272	0.088335	0.097539	0.136983
2way ANOVA
ANOVA table	F (DFn, DFd)	P value
Remission x FMT	F (1, 24) = 0.02565	P=0.8741
Remission	F (1, 24) = 0.9508	P=0.3393
FMT	F (1, 24) = 7.953	P=0.0095
Subject	F (24, 24) = 1.638	P=0.1171
Activated memory CD4 T-cell
	Tx0													Tx8
No	0.006541	0.025143	0.061382	0	0	0	0.007396	0	0.018606	0.034761	0.00699	0.00343	0.028714	0.015476	0.006889	0.053045	0	0	0	0.004566	0	0.012317	0.028629	0	0.000102	0.005758
Yes	0.006599	0.080559	0.039898	0.02125	0	0	0	0.03742	0.011619	0	0.015408	0.003895	0	0.008728	0.089741	0	0	0	0.020293	0	0	0	0	0	0	0.014769
2way ANOVA
ANOVA table	F (DFn, DFd)	P value
Remission x FMT	F (1, 24) = 0.05475	P=0.8170
Remission	F (1, 24) = 0.02288	P=0.8810
FMT	F (1, 24) = 4.254	P=0.0501
Subject	F (24, 24) = 7.728	P<0.0001
Activated dendritic cells
	Tx0													Tx8
No	0.012793	0.007447	0.003365	0.013547	0.016216	0.005117	0.00957	0.004588	0.009132	0.002271	0	0.018093	0.011954	0.014592	0.027829	0.006253	0.033711	0.015137	0.008048	0.034684	0	0.015012	0.002483	0.013083	0.006513	0.021457
Yes	0.007882	0.009031	0.033742	0.005903	0.011156	0.069057	0.015108	0.051284	0.017713	0.00982	0.011952	0.018583	0.010888	0.042166	0.018725	0.016953	0.02213	0.006008	0.017345	0.02105	0.0292	0.04502	0.009558	0	0.00401	0.009749
2way ANOVA
ANOVA table	F (DFn, DFd)	P value
Remission x FMT	F (1, 24) = 1.638	P=0.2129
Remission	F (1, 24) = 3.864	P=0.0610
FMT	F (1, 24) = 0.3684	P=0.5496
Subject	F (24, 24) = 1.298	P=0.2637

## Sheet: Fig S3
Fig S3A
Richness - actual					Richness- log transformed					ANOVA summary			Evenness - actual					ANOVA summary
Tx0N	Tx0Y	Tx8N	Tx8Y		Tx0N	Tx0Y	Tx8N	Tx8Y		F	3.937		Tx0N	Tx0Y	Tx8N	Tx8Y		F	5.77
31.5446	28.4645	37.5986	26.0216		1.49893	1.4543	1.57517	1.41533		P value	0.0137		0.658111	0.568195	0.651454	0.6057		P value	0.0019
15.5068	29.4204	27.0838	34.1999		1.19052	1.46865	1.43271	1.53402					0.480807	0.553232	0.48922	0.718616
34.4123	28.4645	27.8272	27.19		1.53671	1.4543	1.44447	1.43441		Brown-Forsythe test			0.586349	0.549786	0.610785	0.62913		Brown-Forsythe test
19.2242	32.9253	26.2341	35.5806		1.28385	1.51753	1.41887	1.55121		F (DFn, DFd)	1.343 (3, 48)		0.526456	0.628875	0.558843	0.63375		F (DFn, DFd)	0.8125 (3, 48)
21.0297	37.811	38.2359	70.6302		1.32283	1.57762	1.58247	1.84899		P value	0.2716		0.461599	0.667422	0.686491	0.606407		P value	0.4932
19.1179	26.3403	26.6589	28.7831		1.28144	1.42062	1.42584	1.45914					0.540777	0.642699	0.583465	0.657741
21.667	39.4042	21.1359	50.6626		1.3358	1.59554	1.32502	1.70469		Tukey's multiple comparisons test	Adjusted P Value		0.547464	0.545829	0.451858	0.555086		Tukey's multiple comparisons test	Adjusted P Value
33.6688	28.4645	48.4321	22.5167		1.52723	1.4543	1.68513	1.3525		Tx0N vs. Tx0Y	0.1159		0.489735	0.661632	0.700548	0.614344		Tx0N vs. Tx0Y	0.0894
23.4726	24.7471	22.9415	25.3844		1.37056	1.39352	1.36062	1.40457		Tx0N vs. Tx8N	0.0531		0.534818	0.518438	0.514083	0.540812		Tx0N vs. Tx8N	0.0894
19.9676	27.4024	34.1999	23.154		1.30033	1.43779	1.53402	1.36463		Tx0N vs. Tx8Y	0.0128		0.434828	0.514572	0.622655	0.686545		Tx0N vs. Tx8Y	0.0009
26.6589	34.8371	40.4663	38.4483		1.42584	1.54204	1.60709	1.58488		Tx0Y vs. Tx8N	0.985		0.565304	0.610691	0.609838	0.683409		Tx0Y vs. Tx8N	0.9455
17.3124	24.5347	27.6148	39.829		1.23836	1.38978	1.44114	1.6002		Tx0Y vs. Tx8Y	0.8006		0.441466	0.567592	0.519814	0.68835		Tx0Y vs. Tx8Y	0.2316
39.5104	35.793	43.1216	34.8371		1.59671	1.5538	1.63469	1.54204		Tx8N vs. Tx8Y	0.9442		0.623089	0.669781	0.676895	0.640932		Tx8N vs. Tx8Y	0.2316
										Shapiro-Wilk test (log transformed data)	p-value							Shapiro-Wilk test (actual)	p-value
										Tx0N	0.4603							Tx0N	0.8394
										Tx0Y	0.3175							Tx0Y	0.1402
										Tx8N	0.5009							Tx8N	0.7007
										Tx8Y	0.2725							Tx8Y	0.7932
Fig S3B
Shannon's - actual					ANOVA summary
Tx0N	Tx0Y	Tx8N	Tx8Y		F	6.205
3.74932	3.17888	3.82541	3.33458		P value	0.0012
2.39943	3.11338	2.71281	4.15191
3.39134	3.0759	3.40339	3.49109		Brown-Forsythe test
2.73968	3.60961	3.08114	3.68659		F (DFn, DFd)	1.756 (3, 48)
2.44339	3.92293	4.04266	3.94243		P value	0.1682
2.81123	3.54606	3.22623	3.68717
2.91416	3.2307	2.39409	3.42467		Tukey's multiple comparisons test	Adjusted P Value
2.82188	3.70164	4.29063	3.29368		Tx0N vs. Tx0Y	0.05
2.88945	2.82825	2.76571	2.96399		Tx0N vs. Tx8N	0.0437
2.27926	2.85939	3.59748	3.69984		Tx0N vs. Tx8Y	0.0006
3.12581	3.5396	3.62574	4.02829		Tx0Y vs. Tx8N	0.8901
2.25142	3.09153	2.89251	4.08163		Tx0Y vs. Tx8Y	0.2804
3.68967	3.90017	4.06734	3.71488		Tx8N vs. Tx8Y	0.2804
					Shapiro-Wilk test (actual)	p-value
					Tx0N	0.3112
					Tx0Y	0.3435
					Tx8N	0.8595
					Tx8Y	0.7548

## Sheet: Fig S5
Fig S5A						Fig S5B
GBP5	OTU29		Statistical test			IRF4	OTU29		Statistical test
1097	0		Pearson r			1567	0		Pearson r
250	1		r	0.5062		565.001	1		r	0.5961
884.999	29		95% confidence interval	0.2895 to 0.6735		957	29		95% confidence interval	0.4032 to 0.7383
3978.08	101		P (two-tailed)	3.68745e-05		5170.08	101		P (two-tailed)	5.02939e-07
2398	432					2842	432
2060.95	217					2258	217
1583	312					2336	312
1497.27	14					3239	14
186.001	1					871	1
1442	339					1988.01	339
220	2					647	2
771.999	0					1374	0
593	0					610.999	0
710	0					915	0
566	149					655.999	149
763	0					925	0
1564	8					3317	8
97	1					163	1
72.001	57					198	57
1075	1					2054	1
98	101					23	101
1303	19					1191.02	19
1603.52	212					2194.21	212
1101	1					951	1
819	0					994	0
334	1					590.001	1
492.935	364					614.215	364
1056	0					1465.22	0
256	0					568	0
41	0					66	0
1117	131					1571	131
489	0					1084	0
154	278					340	278
45	0					159	0
33	1					55	1
19	35					48	35
180	62					356	62
33	0					105	0
269	2					460	2
112	0					625	0
1225	268					701	268
2524	764					8995.58	764
2283	193					4098	193
84.999	0					188	0
53.999	70					158	70
152	105					386	105
223.001	35					540	35
962.192	0					2930.8	0
73.999	0					336	0
281.999	0					574.039	0
493	10					867	10
534	8					1543	8
287	0					691	0
1477	2					2774.12	2
1244.83	285					1880	285
1121	0					1750	0
311	0					494.001	0
46	57					171	57
204	0					242.999	0
839	159					1571	159

## Sheet: Fig S6
Fig S6A									Fig S6C
Shannon's diversity (16S)						Shapiro-Wilk test			Shannon's diversity (ITS)						Shapiro-Wilk test
Baseline		Post DSS					P-value		Baseline		Post DSS					P-value
WT	GBP5-/-	WT	GBP5-/-		Baseline	WT	0.1979		WT	GBP5-/-	WT	GBP5-/-		Baseline	WT	0.0246
3.83041	3.74268	3.42693	3.60169			GBP5-/-	0.2248		2.03358	1.87812	2.43744	1.43934			GBP5-/-	0.9732
3.11892	2.97458	3.5979	3.38589		Post DSS	WT	0.0912		2.22293	2.25337	2.11705	2.16264		Post DSS	WT	0.0008
3.14038	3.42791	3.55615	3.5543			GBP5-/-	0.8301		1.27655	1.6424	2.12579	2.44077			GBP5-/-	0.914
3.80223	3.61852	2.71477	3.01811						2.41593	2.51402	2.12276	2.46851
3.59487	3.61008	3.35985	3.06006		ANOVA summary				2.04548	2.17795	2.21861	0.61796		Kruskal-Wallis test
2.93255	3.36376	3.19258	2.6866		F	1.405			2.23779	2.58736	2.17966	1.63921		P value	0.2161
2.74544	3.75768	3.33226	3.183		P value	0.2528			1.04451	2.14889	0.731757	1.37969
3.63899	3.2598	3.7174	3.32807						2.52319	2.37095	0.820338	1.12799		Dunn's multiple comparisons test	Adjusted P Value
3.5509	3.44818	3.25064	2.96956		Brown-Forsythe test				2.39584	1.9838	2.29033	1.72278		WT baseline vs. GBP5-/- baseline	0.6321
2.68617	3.55459	3.393	3.1656		F (DFn, DFd)	2.167 (3, 48)			2.13514	2.28351	2.17693	2.81311		WT baseline vs. WT post DSS	>0.9999
3.24065	3.34789	3.3695	2.76661		P value	0.1041			2.07132	2.67026	2.15253	3.04449		WT baseline vs. GBP5-/- post DSS	>0.9999
3.78405	2.73764	3.32309	2.47099						1.94304	2.4967	1.73597	2.13642		GBP5-/- baseline vs. WT post DSS	0.3345
	2.68965		2.9844		Tukey's multiple comparisons test	Adjusted P Value				2.79864		2.19614		GBP5-/- baseline vs. GBP5-/- post DSS	0.9093
	3.04285		3.50613		WT baseline vs. GBP5-/- baseline	0.9997				2.37049		2.54363		WT post DSS vs. GBP5-/- post DSS	>0.9999
					WT baseline vs. WT post DSS	0.9996
					WT baseline vs. GBP5-/- post DSS	0.3751
					GBP5-/- baseline vs. WT post DSS	0.9974									Shapiro-Wilk test (log transformed data)
					GBP5-/- baseline vs. GBP5-/- post DSS	0.3894										P-value
					WT post DSS vs. GBP5-/- post DSS	0.3206								Baseline	WT	0.0035
															GBP5-/-	0.6492
														Post DSS	WT	0.0002
															GBP5-/-	0.0862
														Log transformation did not correct distribution
														Non-parametric test applied

## Sheet: Fig S7
Fig S7A													Fig S7B
		WT					Gbp5–/–						Claudin 2+ tissue area (% of total tissue area)
IRF-1/βactin	Day 10	0.637243	0.705913	0.732752	0.713758	0.281457	0.542681	0.488136	0.674704	0.54453	0.657809
														Day 0			Day 10
	Statistical test												Proximal	38	49	41	22	45	28
	Unpaired t test			Mann Whitney test									Middle	40	42	37	25	31	24
	P value	0.7322		P value	0.3095								Distal	40	36	34	29	17	14
		WT					Gbp5–/–						Statistical test
P-IRF3/T-IRF3	Day 10	0.274955	0.163491	0.397668	0.482835	0.385901	0.227104	0.420757	0.48438	0.428352	0.236453		2way ANOVA Šídák's multiple comparisons test
													Day 0 - Day 10	Adjusted P Value
	Statistical test												Proximal	0.0646
	Unpaired t test												Middle	0.0375
	P value	0.8163											Distal	0.0158
		WT					Gbp5–/–
P-IRF4/T-IRF4	Day 10	0.124856	0.176319	0.211736	0.257637	0.373887	0.438168	0.323973	0.337964	0.446256	0.454821
	Statistical test
	Unpaired t test
	P value	0.0099
		WT					Gbp5–/–
IRF-5/βactin	Day 10	0.209442	0.224018	0.167468	0.20577	0.238718	0.204639	0.265167	0.172512	0.183657	0.13561
	Statistical test
	Unpaired t test
	P value	0.5128
		WT					Gbp5–/–
IRF-8/βactin	Day 10	1.37937	1.48498	0.857765	1.5308	0.409129	1.36782	0.561143	0.919824	0.879079	0.799042
	Statistical test
	Unpaired t test
	P value	0.397
		WT					Gbp5–/–
P-STAT1/T-STAT1	Day 10	0.150369	0.181198	0.200653	0.176733	0.195406	0.184964	0.210831	0.242187	0.186861	0.18675
	Statistical test
	Unpaired t test
	P value	0.1676
		WT					Gbp5–/–
P-STAT3/T-STAT3	Day 10	4.44249	5.46283	3.53252	3.19885	4.21333	2.45935	2.69977	4.34428	5.68223	5.65643
	Statistical test
	Unpaired t test
	P value	0.9985
		WT					Gbp5–/–
P-Src/T-Src	Day 10	2.09723	2.05974	1.94285	1.22586	1.17302	1.44169	1.30237	2.06218	2.13617	1.8333
	Statistical test
	Unpaired t test
	P value	0.8392
		WT					Gbp5–/–
P-Iκβα/T-Iκβα	Day 10	0.239344	0.230668	0.202466	0.280154	0.250699	0.143134	0.247864	0.304305	0.183058	0.249758
	Statistical test
	Unpaired t test
	P value	0.6395
		WT					Gbp5–/–
P-ERK/T-ERK	Day 10	0.661758	0.886162	0.729396	0.771518	0.76015	0.865549	0.891192	0.744995	0.826021	0.781321
	Statistical test
	Unpaired t test
	P value	0.2211
